# Supplementary material for: Obesity modulates NK cell activity via LDL and DUSP1 signaling for populations with adverse social determinants
Source: JCI Insight. 2024 Dec 24;10(2):e180606. doi: 10.1172/jci.insight.180606 (PMC11790026; doi:10.1172/jci.insight.180606)
Supplement: Supporting data values [file jciinsight-10-180606-s227.xlsx]

## Sheet: Fig1A-B
Figure 1A	Lymphocytes			CD19+ Bcells			CD3+/CD56- Tcells			CD3+/CD56+ Tcells			CD3-/CD56+ NK cells
	WO/O	W/O		WO/O	W/O		WO/O	W/O		WO/O	W/O		WO/O	W/O
	31.8	49.5		1.11758	5.32164		20.721	35.7092		0.19473	0.019523		8.56983	6.01145
	33.3	35.6		4.37985	4.96011		24.0372	19.9895		1.66356	4.90235		1.96032	3.85144
	60.6	49.3		4.64592	5.5333		47.071	37.0988		3.77384	1.35389		3.82823	3.06675
	19.7	33.5		1.60419	5.68836		14.7775	22.4759		0.133408	1.56765		2.63247	2.06857
	70.6	61.6		7.45906	7.96688		58.8637	40.0854		0.372409	3.32284		3.23208	7.04204
	33	24.3		3.34111	1.28259		25.9271	19.3448		1.22213	0.447875		2.48569	2.38657
	51.4	33.7		3.52363	0.79622		41.9579	24.485		2.22961	0.372913		2.71001	6.56252
	77.2	62.4		2.58089	6.31647		65.6583	44.0038		0.164784	3.87802		7.2505	6.7219
	47.8	21		6.89302	0.869141		33.9242	15.2571		0.853422	0.460933		4.54283	3.93111
	59.2	45.6		1.84461	1.99432		45.9691	37.7974		0.344598	0.917192		9.79787	3.99027
	24.3	81.5		2.53175	8.96196		13.7899	56.5315		0.844396	8.52707		5.9036	4.32044
	15.3	29.2		0.960097	6.32383		10.3856	21.2257		1.64757	0.27491		1.65231	0.971112
	31.2	31.1		1.38961	2.67841		26.812	22.107		1.51025	0.0268288		0.951411	3.83205
	14.8	67.1		1.5698	9.57381		9.85091	51.1014		0.194685	1.04314		2.76831	3.79572
	30.5			2.73011			16.8336			4.71391			4.78408
Mean	40.05	44.67		3.105	4.876		30.44	31.94		1.324	1.937		4.205	4.182
Std. Deviation	19.89	18.04		2	2.942		17.76	13		1.368	2.436		2.617	1.827
Std. Error of Mean	5.135	4.822		0.5163	0.7863		4.584	3.473		0.3533	0.6511		0.6758	0.4883
Figure 1B		CD56hi/CD16dim NK cells			CD56dim/CD16hi NK cells
		WO/O	W/O		WO/O	W/O
		1.61	5.72		96.1	85.1
		2	2.34		92.7	95.3
		3.13	3.94		87.7	92.3
		5.13	13.4		89.7	76.9
		3.27	6.54		88.5	83.7
		2.78	3.22		91.5	90.5
		4.84	2.99		89.6	89.4
		4.73	3.77		89.1	85.6
		2.19	0.49		95.3	97.5
		1.2	3.34		97	92.4
		1.18	6.84		97.5	86.9
		1.58	4.72		89.3	81.3
		4.26	2.27		86.7	91.9
		1.85	5.37		93.5	89.7
		0.87			97.6
	Mean	2.708	4.639		92.12	88.46
	Std. Deviation	1.449	3.072		3.805	5.593
	Std. Error of Mean	0.374	0.8211		0.9824	1.495

## Sheet: Fig1C-I
	% of Dead K562 Cells			CD107a+ Nkcells Baseline		CD107a+ Nkcells +Activator			IFNg+ NK cells			TNFa+ NK cells			GZMB+ NK cells			PRF1+ NK cells			GM-CSF+ NK cells
	WO/O	W/O		WO/O	W/O	WO/O	W/O		WO/O	W/O		WO/O	W/O		WO/O	W/O		WO/O	W/O		WO/O	O/O
	12.4	4.21		32	8.85	55.2	23.6		24.1	2.48		34.6	10.3		35.2	35.1		18.7	0.56		9.29	11.2
	81.8	8.44		29.9	16.1	57.9	48.7		51.8	5.42		43.3	14.8		82.5	31		21.2	1.81		34.8	22.8
	19.5	15.1		63	18.9	89.7	34.9		36.5	3.16		64.7	19.7		86.2	22.5		1.26	0.12		46.1	18.8
	41.9	1.53		21.3	28.6	59.2	60.1		22.3	9.47		25	8.71		64	39.5		5.47	5.8		27.8	33.3
	58.6	12.3		12.6	25.5	33.7	66.7		18.3	15		33.2	12.1		63.7	26.4		5.51	3.75		43.4	22.3
	7.34	13.7		5.61	15.1	41.5	58.1		26.5	11.5		17.4	16.5		41.2	45.5		1.2	14.8		30.5	17.9
	8.25	10.6		23.7	2.05	44.9	8.91		11	1.52		16	29.1		70.8	47.7		1.57	0.1		15	42.9
	11.3	13		28.1	9.25	54.1	19		59.5	59		60.1	72.6		60.7	30.2		9.61	1.02		31.5	35.6
	4.07	1.87		11	26.5	33.3	50		63	21.9		56.5	13.2		51.9	39.2		6.22	6.01		47.7	41.1
	4.03	6.41		25.5	27.4	53	52.9		23.1	17.4		16	16.8		32.4	40.2		3.35	8.94		39.9	29
	11.9	6.2		39.5	11.8	75.8	41.5		2.86	13.9		11.2	20.9		58.5	55.9		0.6	4.63		31.6	20.9
	57.5	3.24		50	19.5	60.5	34.7		18.4	18.3		22.3	11.1		73.7	34.2		7.13	5.84		35.7	15.2
	60.1	2.07		7.82	11.8	38.6	23.8		15.2	8.21		28.4	10.3		42.6	38.3		5.28	7.06		15.9
	6.22			18.5		59.3			18.5			11.6			53.6			3.54			54.1
	6.72			40		48.9			23.5			23.6			36.5			4.74
Mean	26.11	7.59		27.24	17.03	53.71	40.22		27.64	14.4		30.93	19.7		56.9	37.36		6.359	4.649		33.09	25.92
Std. Deviation	26.21	4.904		16.01	8.284	15.13	17.75		17.54	14.88		17.68	16.84		17.07	9.044		6.064	4.201		13.05	10.32
Std. Error of Mean	6.767	1.36		4.135	2.298	3.907	4.923		4.53	4.126		4.566	4.67		4.406	2.508		1.566	1.165		3.489	2.979
	Figure 1C			Figure 1D					Figure 1E			Figure 1F			Figure 1G			Figure 1H			Figure 1I

## Sheet: Fig2A-B
	All participants			No statin therapy
	LDL	CD107a		LDL	CD107a
	99	91.2		99	91.2
	79	87.4
	93	84.8
	151	87.4		151	87.4
	200	84.8		200	84.8
	52	75.8
	151	103		151	103
	129	83.5		129	83.5
	156	69.4		156	69.4
	105	93.8		105	93.8
	68	114
	84	100		84	100
	132	133		132	133
	167	99
	107	92.5		107	92.5
	126	88.7
	98	112		98	112
	171	109
	104	89.9
	91	99		91	99
	57	92.5
	94	104		94	104
	79	107		79	107
	127	153		127	153
	95	105		95	105
	99	114
	73	99
	171	86.1		171	86.1
	108	122		108	122
	121	103		121	103
	84	111
	94	127
	60	107		60	107
	165	112
	129	151		129	151
	98	114
	138	134		138	134
	103	123
	127	111		127	111
	91	111		91	111
	52	122
	83	105		83	105
	141	105		141	105
	84	104
	83	116		83	116
	132	111		132	111
	102	107		102	107
	64	143
	103	142
	96	134		96	134
	134	130		134	130
	96	99
	100	103		100	103
	88	136
	121	109		121	109
	88	155		88	155
	73	140		73	140
	92	121		92	121
	66	183		66	183
	56	116		56	116

## Sheet: Fig2C E-I
Figure 2C		CD107a+ Cells (fold change to ctr)												Figure 2E	Protrusion positive cells
		ctr	25	50	125	250	500								veh	LDL
		1	0.633065	0.558468	0.72379	0.5625	0.449597								66.67	85
		1	0.105485	0.185654	0.185654	0.352321	0.052743								50	40
		1	0.83731	0.754881	0.56833	0.618221	0.251627								60	50
		1	0.844311	0.438922	0.484431	0.547904	0.323952								66.67	35.29
		1	0.519048	0.844762	0.706667	0.532381	0.380952								85.7	33.33
		1	0.62878	0.77268	0.98123	0.834202	0.368092								43.75	10
															33.33	42.86
	Mean	1	0.5947	0.5926	0.6084	0.5746	0.3045								66.67	50
	Std. Deviation	0	0.2716	0.2501	0.2675	0.1558	0.1396								66.67	30.77
	Std. Error of Mean	0	0.1109	0.1021	0.1092	0.0636	0.05701
														Mean	59.94	41.92
														Std. Deviation	15.47	20.16
														Std. Error of Mean	5.156	6.721
Figure 2F		Fold change of % positive cells of vehicle ctr
		CD107a	IFNg	TNFa
		0.871859	0.925072	1.05495
		0.958329	0.935714	0.920635
		0.947438	0.818182	0.942857
		0.992126	0.849866	0.541667
		0.937313	0.83871	0.185185
		0.874176	0.977011	0.533898
		0.996396	0.337187	0.113546
		0.874176	0.977011	0.533898
		0.704036	0.777555	0.524272
		0.905388	1.04762	0.292
		0.73706	0.473684	1.03704
		0.852596	0.4625	0.43038
		0.798701	0.434783	0.955556
		0.753799	0.506849	0.469136
		0.636771	0.991935	1.04441
		0.429302	0.122951	0.118333
		0.574586	0.424929	0.46875
	Mean	0.8144	0.7001	0.598
	Std. Deviation	0.1577	0.2832	0.3315
	Std. Error of Mean	0.03825	0.06868	0.08041
Figure 2G		IFNg levles in SN			TNFa levels in SN
		veh	LDL		veh	LDL
		10	7.41936		0.09	0.076
		20.9677	14.8387		0.087	0.077
		17.4194	9.67742		0.325	0.137
		24.5161	17.4194		1.485	1.454
		21.9355	10		1.104	0.735
		19.3548	11.2903		0.171	0.122
		12.2581	7.74193		0.178	0.092
		11.9355	20.6452		0.157	0.489
		16.4516	10.3226		0.417	0.125
		51.6129	8.70968		1.939	0.191
		66.129	11.2903		1.058	0.272
		22.2581	15.4839		0.199	0.187
		43.871	28.0645		0.446	0.102
		39.3548	10.3226		0.282	0.383
		10.3226	7.74193		0.072	0.067
		10	8.3871		1.141	0.099
		69.3548	8.70968		1.161	0.096
	Mean	27.51	12.24		0.6066	0.2767
	Std. Deviation	19.39	5.53		0.581	0.3524
	Std. Error of Mean	4.703	1.341		0.1409	0.08548
Figure 2H		%positive NK cells (fold change to respective baseline)
		WO/O					W/O
		CD107a	IFNg	TNFa	GRZB		CD107a	IFNg	TNFa	GRZB
		0.5375	0.75	0.612903	0.639576		0.424859	0.282895	0.959184	0.506857
		0.58194	0.587459	0.701031	0.979301		1.17391	1.25984	0.653846	0.776
		1.14286	0.816667	0.423077	1.00524		1.06878	0.341379	0.966102	0.88601
		0.610329	0.55	0.6125	1.16019		0.651685	0.712195	0.353659	1.27427
		0.849206	0.666667	0.686747	1.1136		0.937255	1.05932	0.489362	0.88172
		1.16111	0.691057	0.727273	0.797647		1.07947	1.28926	0.9375	1.21981
		0.675105	0.475884	0.171429	0.926217		1.0878	0.708333	0.444444	1.14883
		0.359431	1.06742	1.18919	0.338983		0.921081	0.73224	1.26496	0.827068
		0.494118	0.387736	0.34375	0.943396		0.830189	0.809524	0.46875	0.854875
		0.787342	1.6087	1.14783	1.0679		0.336496	0.23356	0.518519	1.04338
		0.912	0.394767	0.472973	0.671355		0.940678	0.553488	1.57895	0.537313
		0.799233	0.709677	0.514286	0.581227		0.979487	1.10256	0.946429	0.951613
		0.783784	1.30052	0.386667	1.0841		0.578814	0.474093	0.833333	0.923457
		0.7525	0.586047	0.228462	0.773256
	Mean	0.7462	0.7566	0.587	0.863		0.847	0.7353	0.8012	0.9101
	Std. Deviation	0.2288	0.3489	0.2996	0.2385		0.2673	0.3584	0.3594	0.2302
	Std. Error of Mean	0.06116	0.09326	0.08007	0.06373		0.07413	0.09941	0.09967	0.06386
Figure 2I		SN fold change in cytokine presence to baseline control
		IFNg			TNFa
		WO/O	W/O		WO/O	W/O
		0.555556	0.583333		0.883721	1.09777
		0.710526	0.631579		0.844444	0.157494
		0.455882	0.627451		0.421538	0.71345
		0.170732	0.16875		0.979125	0.516854
		0.262295	0.695652		0.665761	0.29976
		0.75	0.639706		0.257089	0.0985044
		0.928571	0.83871		1.35816	0.939698
		0.645161	0.125581		0.930556	0.2287
		0.533333	0.409091		0.699134	0.086766
		0.23	0.730769			0.0826873
		0.472222	0.578947
		0.463415	0.73913
		1.18182
	Mean	0.5661	0.5641		0.7822	0.4222
	Std. Deviation	0.2837	0.2213		0.3227	0.3761
	Std. Error of Mean	0.07868	0.06388		0.1076	0.1189

## Sheet: Fig.3AB
C_ID	VIP	CONTROL_mean	LDL_mean	grp_with_max_meanExpn
APOB	7.38165	-0.934611	0.934611	LDL_mean			Variable_Importance_In_Prediction
IMA5	7.07924	-0.923319	0.923319	LDL_mean
SQSTM	7.05643	-0.922467	0.922467	LDL_mean
GUAA	6.97414	-0.919394	0.919394	LDL_mean
STRN	6.81674	-0.913516	0.913516	LDL_mean
NUCB1	6.47448	-0.900735	0.900735	LDL_mean
NCBP1	6.08425	-0.886162	0.886162	LDL_mean
DJC13	6.03065	-0.884162	0.884162	LDL_mean
NDUAD	6.02647	-0.884004	0.884004	LDL_mean
RNT2	5.84862	-0.877363	0.877363	LDL_mean
APOC2	5.7688	-0.874375	0.874375	LDL_mean
APOC3	5.71295	-0.87229	0.87229	LDL_mean
PEPD	5.42503	-0.861544	0.861544	LDL_mean
A1AT	5.35162	-0.858804	0.858804	LDL_mean
AP2A1	5.23031	-0.854274	0.854274	LDL_mean
HDAC1	5.1994	-0.853116	0.853116	LDL_mean
CA123	5.11056	-0.849803	0.849803	LDL_mean
F8W8D4	5.11056	-0.849803	0.849803	LDL_mean
IF4G2	4.72106	-0.835248	0.835248	LDL_mean
ATX2L	4.71979	-0.835205	0.835205	LDL_mean
E9PKP7	4.69879	-0.834421	0.834421	LDL_mean
PSD11	3.91064	-0.804992	0.804992	LDL_mean
PFD3	3.73327	-0.798367	0.798367	LDL_mean
SF3B6	3.73327	-0.798367	0.798367	LDL_mean
MP2K1	3.50975	-0.790009	0.790009	LDL_mean
SYAC	3.42985	-0.787035	0.787035	LDL_mean
NU214	3.36963	-0.784791	0.784791	LDL_mean
PPP5	3.32424	-0.783098	0.783098	LDL_mean
EMAL2	3.26601	-0.780921	0.780921	LDL_mean
PKN1	3.21331	-0.778932	0.778932	LDL_mean
TPP1	2.86492	-0.765936	0.765936	LDL_mean
HMGA1	2.85179	-0.765454	0.765454	LDL_mean
COX5A	2.61252	-0.756514	0.756514	LDL_mean
SAFB1	2.56949	-0.754893	0.754893	LDL_mean
GIMA4	2.54843	-0.754126	0.754126	LDL_mean
AGFG1	2.39939	-0.748522	0.748522	LDL_mean
SMCA5	2.14879	-0.739174	0.739174	LDL_mean
AIFM1	2.01068	-0.734019	0.734019	LDL_mean
PREX1	1.79745	-0.726068	0.726068	LDL_mean
AGK	1.77126	-0.725088	0.725088	LDL_mean
RAB2A	1.62511	-0.719625	0.719625	LDL_mean
LYN	1.53944	-0.716448	0.716448	LDL_mean
KAD3	1.50316	-0.715087	0.715087	LDL_mean
CANB1	1.48372	-0.71424	0.71424	LDL_mean
MAT2B	1.25495	-0.705793	0.705793	LDL_mean
XRN2	1.00786	0.696583	-0.696583	CONTROL_mean
GRAP2	1.52815	0.716003	-0.716003	CONTROL_mean
HCFC1	1.61363	0.719219	-0.719219	CONTROL_mean
LICH	1.72206	0.723253	-0.723253	CONTROL_mean
NU160	1.72206	0.723253	-0.723253	CONTROL_mean
RS3	1.80811	0.726466	-0.726466	CONTROL_mean
LIMD2	1.82194	0.726997	-0.726997	CONTROL_mean
GMIP	1.87216	0.728843	-0.728843	CONTROL_mean
SC23A	1.93605	0.731259	-0.731259	CONTROL_mean
ACAP1	1.96678	0.732401	-0.732401	CONTROL_mean
I23O1	1.97488	0.732707	-0.732707	CONTROL_mean
NCKPL	2.18758	0.740651	-0.740651	CONTROL_mean
LANC1	2.33531	0.746142	-0.746142	CONTROL_mean
ERF1	2.45579	0.750645	-0.750645	CONTROL_mean
SYSC	2.51476	0.752867	-0.752867	CONTROL_mean
RTN4	2.58489	0.755487	-0.755487	CONTROL_mean
AIMP2	2.77353	0.762528	-0.762528	CONTROL_mean
SMRC2	2.90297	0.767359	-0.767359	CONTROL_mean
LCK	3.24744	0.780229	-0.780229	CONTROL_mean
LEG3	3.90103	0.804626	-0.804626	CONTROL_mean
RANB3	3.95433	0.806609	-0.806609	CONTROL_mean
CPSF6	4.19517	0.815612	-0.815612	CONTROL_mean
REL	4.19517	0.815612	-0.815612	CONTROL_mean
SPCS3	4.27432	0.818574	-0.818574	CONTROL_mean
TMEDA	4.38904	0.822853	-0.822853	CONTROL_mean
MA2B1	4.42123	0.824058	-0.824058	CONTROL_mean
NFKB2	4.49675	0.826882	-0.826882	CONTROL_mean
DHX9	4.54357	0.82863	-0.82863	CONTROL_mean
STK39	4.73651	0.835835	-0.835835	CONTROL_mean
CCAR1	4.97614	0.844784	-0.844784	CONTROL_mean
SCMC1	5.07757	0.848567	-0.848567	CONTROL_mean
IAH1	5.785	0.874986	-0.874986	CONTROL_mean
PSMD4	5.93373	0.88054	-0.88054	CONTROL_mean
LRBA	6.1082	0.887058	-0.887058	CONTROL_mean

## Sheet: Fig.3C-H
Figure 3C	NFkB Expression normalized to b-actin				Figure 3D	NFkB Expression normalized to b-actin					Figure 3E	p62 Expression normalized to b-actin
	Ctrl	LDL				WO/O	W/O					Ctrl	LDL
	0.631267	0.601535				0.519114	0					1	1.1736
	0.506061	0.41649				0.485512	0					1	1.1142
	0.742832	0.548083				0.562607	0					1	1.12752
	0.886332	0.760414				0.432346	0					1	1.14353
	0.702438	0.613676										1	1.16628
	0.904033	0.812668
	0.921332	0.869221
	0.824053	0.857299					0=indicates n.d.
	0.639913	0.513571
	0.888509	0.739286
Mean	0.7647	0.6732			Mean	0.4999	0				Mean	1	1.145
Std. Deviation	0.1423	0.1562			Std. Deviation	0.05499	0				Std. Deviation	0	0.02514
Std. Error of Mean	0.045	0.04938			Std. Error of Mean	0.0275	0				Std. Error of Mean	0	0.01124
Figure 3F	Autophagy flux				Figure 3G/H	ATG5			ATG7			NPC-1			NPC-2			CTSC			CTSG			SLC38A9			LYST
	Ctrl	LDL				ctr	LDL		ctr	LDL		ctr	LDL		ctr	LDL		ctr	LDL		ctr	LDL		ctr	LDL		Ctrl	LDL
	0.217528	0.127404				1	0.768438		1	2.74157		1	9.74728		1	0.000745		1	0.153893		1	3.14923		1	0.541488		1	0.0010724
	0.354052	0.293763				1	0.044041		1	3.98616		1	8.31087		1	0.406126		1	0.011679		1	3.12748		1	0.82932		1	0.073812
	0.102967	0.061806				1	0.716978		1	0.356013		1	1.07923		1	0.190782		1	0.167241		1	0.433769		1	0.596668		1	0.473029
	0.212045	0.192289				1	0.959264		1	2.47941		1	1.80876		1	0.111105		1	0.602904		1	1.08674		1	0.82645		1	2.04202
	0.309305	0.215985				1	0.460094		1	4.19887		1	3.05252		1	0.554785		1	0.20166		1	2.2974		1	1.18921		1	4.5789
	0.114607	0.043382				1	0.895025		1	3.27161		1	1.6529					1	1.03527		1	0.539614		1	1.63014		1	0.0001656
	0.072973	0.077373										1	0.888843								1	0.327598
	0.0697468	0.059247
	0.168083	0.13366
	0.308312	0.0837877
Mean	0.193	0.1289			Mean	1	0.6406		1	2.839		1	3.791		1	0.2527		1	0.3621		1	1.566		1	0.9355		1	1.195
Std. Deviation	0.1045	0.08176			Std. Deviation	0	0.3397		0	1.39		0	3.668		0	0.2248		0	0.385		0	1.263		0	0.4099		0	1.833
Std. Error of Mean	0.03303	0.02585			Std. Error of Mean	0	0.1387		0	0.5673		0	1.386		0	0.1005		0	0.1572		0	0.4776		0	0.1673		0	0.7483

## Sheet: Fig.4AB
Figure 4A	Obese vs lean										Figure 4B	LDL vs control
ensid_gene	FC	logFC	AveExpr	t	B	prerank_score	P.Value	adj.P.Val			ensid_gene	FC	logFC	AveExpr	t	B	prerank_score	P.Value	adj.P.Val
ENSG00000122733.12|PHF24	60.3411	5.91507	-4.0749	6.86346	2.25436	5.32348	4.74813e-06	0.0345569			ENSG00000116133.13|DHCR24	-2.64054	-1.40083	6.2584	-13.1944	7.24227	-6.56017	2.75314e-07	0.00517783
ENSG00000170345.10|FOS	18.8895	4.23951	8.66901	6.82834	4.17079	5.29723	5.04389e-06	0.0345569			ENSG00000081041.9|CXCL2	1.8651	0.899254	4.61491	10.7137	5.57533	5.77457	1.68047e-06	0.0132261
ENSG00000260278.1|AC098818.2	10.2376	3.35581	-0.450987	6.75676	4.04901	5.24352	5.70792e-06	0.0345569			ENSG00000109943.9|CRTAM	-1.54232	-0.625104	6.81878	-9.89762	5.06037	-5.48104	3.30341e-06	0.0132261
ENSG00000132002.8|DNAJB1	4.63344	2.21208	8.9678	6.66455	3.87942	5.17388	6.70064e-06	0.0345569			ENSG00000108700.5|CCL8	2.52664	1.33722	1.13557	9.80165	3.88949	5.44518	3.58776e-06	0.0132261
ENSG00000136826.15|KLF4	6.65842	2.73518	2.11534	6.51737	3.8586	5.06168	8.67602e-06	0.0357955			ENSG00000196611.5|MMP1	2.74039	1.45438	1.86402	9.76535	4.67061	5.43153	3.70225e-06	0.0132261
ENSG00000279584.1|AC005593.1	6.83341	2.77261	0.58968	6.21638	3.31714	4.8282	1.48526e-05	0.0424378			ENSG00000166165.13|CKB	1.65993	0.731123	5.72938	9.38294	4.63092	5.28519	5.1857e-06	0.0132261
ENSG00000243150.5|AC106707.1	29.8933	4.90175	-4.56011	6.16616	1.61724	4.78872	1.6266e-05	0.0424378			ENSG00000130164.13|LDLR	-2.0813	-1.05749	6.02318	-9.33784	4.59277	-5.26761	5.4e-06	0.0132261
ENSG00000120129.6|DUSP1	7.50924	2.90867	9.38953	6.04601	2.74705	4.69364	2.02469e-05	0.0424378			ENSG00000260314.3|MRC1	1.81259	0.858056	2.46544	9.28463	4.24745	5.24677	5.66542e-06	0.0132261
ENSG00000248340.2|AC106047.1	15.5513	3.95896	-2.95947	5.99025	2.1977	4.64923	2.2427e-05	0.0424378			ENSG00000224596.7|ZMIZ1-AS1	1.81121	0.85695	2.94991	9.1627	4.24519	5.19865	6.32928e-06	0.0132261
ENSG00000273210.1|AP001437.1	5.87041	2.55346	-1.72582	5.95037	2.55285	4.61735	2.41352e-05	0.0424378			ENSG00000169248.12|CXCL11	-2.59176	-1.37393	0.554522	-8.78199	3.15543	-5.04494	9.017e-06	0.0169583
ENSG00000259687.1|LINC01220	18.5146	4.21059	-4.44937	5.92806	1.46722	4.59947	2.51494e-05	0.0424378			ENSG00000163734.4|CXCL3	2.18145	1.12529	4.21892	8.64186	3.94082	4.987	1.03038e-05	0.0169813
ENSG00000125740.14|FOSB	26.5611	4.73124	4.07475	5.91298	2.735	4.58738	2.58596e-05	0.0424378			ENSG00000197632.9|SERPINB2	2.87982	1.52598	5.91635	8.58952	3.93278	4.96517	1.08351e-05	0.0169813
ENSG00000268355.1|AC243960.3	6.60784	2.72418	-0.541018	5.83436	2.60138	4.52408	2.99171e-05	0.0424378			ENSG00000104549.12|SQLE	-1.63219	-0.706807	6.02012	-8.20132	3.57171	-4.79984	1.58548e-05	0.0229371
ENSG00000264739.1|AC093484.2	5.48956	2.45669	-0.233881	5.82214	2.61881	4.51422	3.06044e-05	0.0424378			ENSG00000258227.7|CLEC5A	1.52376	0.607635	5.46353	7.95715	3.33424	4.69268	2.02916e-05	0.0241763
ENSG00000197980.12|LEKR1	7.16993	2.84196	-0.222805	5.79792	2.53417	4.49463	3.20166e-05	0.0424378			ENSG00000001630.17|CYP51A1	-1.8858	-0.915178	6.28022	-7.95551	3.33289	-4.69195	2.03257e-05	0.0241763
ENSG00000272663.1|AC093635.1	5.88976	2.55821	-0.56724	5.76664	2.44736	4.46928	3.3941e-05	0.0424378			ENSG00000166922.8|SCG5	2.16771	1.11617	0.126406	7.94393	3.03292	4.68681	2.05679e-05	0.0241763
ENSG00000279198.1|AC008894.3	4.32345	2.11218	-1.16325	5.73842	2.34982	4.44636	3.57804e-05	0.0424378			ENSG00000166923.11|GREM1	2.92022	1.54608	-0.441187	7.87832	2.33359	4.65754	2.20019e-05	0.0243405
ENSG00000204301.6|NOTCH4	6.3646	2.67007	1.48928	5.69867	2.43742	4.41399	3.85489e-05	0.0424378			ENSG00000113657.13|DPYSL3	3.18321	1.67048	0.764179	7.59166	1.9819	4.52746	2.96854e-05	0.0310163
ENSG00000258101.2|AC010173.1	5.57555	2.47912	-1.44802	5.65947	2.24627	4.38199	4.14966e-05	0.0424378			ENSG00000108688.11|CCL7	2.4732	1.30638	1.01736	7.38119	1.9957	4.42957	3.71904e-05	0.0368126
ENSG00000267519.6|AC020916.1	14.1825	3.82604	5.08299	5.64996	2.21681	4.37421	4.22466e-05	0.0424378			ENSG00000250771.2|AC106865.1	2.12754	1.08919	-0.125484	7.2329	2.22191	4.35935	4.3717e-05	0.0397344
ENSG00000143878.9|RHOB	5.48319	2.45502	2.23802	5.63769	2.30274	4.36416	4.32352e-05	0.0424378			ENSG00000101082.14|SLA2	1.72823	0.789294	5.38555	7.15639	2.50918	4.32271	4.7565e-05	0.0397344
ENSG00000268635.2|AP003680.1	57.1349	5.8363	-3.72903	5.61346	1.03839	4.3443	4.52582e-05	0.0424378			ENSG00000169583.12|CLIC3	1.44793	0.533993	5.58882	7.12301	2.4722	4.30664	4.93586e-05	0.0397344
ENSG00000280162.1|AL136531.3	20.3172	4.34463	-0.76108	5.51548	2.00888	4.26366	5.44933e-05	0.0488625			ENSG00000169429.11|CXCL8	2.27237	1.1842	8.09557	7.08816	2.4005	4.2898	5.13102e-05	0.0397344
ENSG00000258405.10|ZNF578	-4.28463	-2.09917	2.31933	-5.49326	2.06047	-4.24529	5.68472e-05	0.0488625			ENSG00000124731.13|TREM1	2.45604	1.29633	2.67599	7.05184	2.31395	4.27218	5.34341e-05	0.0397344
ENSG00000285486.1|AC003043.2	49.1799	5.62	-2.75136	5.45514	1.46171	4.21373	6.11327e-05	0.0495317			ENSG00000143184.5|XCL1	-1.43349	-0.519535	6.13455	-7.03899	2.38204	-4.26593	5.42087e-05	0.0397344
ENSG00000270361.1|AL451085.1	5.9893	2.58239	-0.922161	5.44417	1.93884	4.20462	6.24279e-05	0.0495317			ENSG00000120437.8|ACAT2	-1.56816	-0.649075	6.95614	-6.99505	2.31366	-4.24451	5.695e-05	0.0397344
ENSG00000177875.4|CCDC184	15.8517	3.98656	-0.296559	5.41621	1.85104	4.18139	6.58582e-05	0.0503181			ENSG00000175352.11|NRIP3	1.91924	0.940535	3.2122	6.9697	2.29987	4.2321	5.86005e-05	0.0397344
ENSG00000115844.11|DLX2	22.1118	4.46674	-5.20603	5.37237	0.5581	4.14488	7.16334e-05	0.0516718			ENSG00000057704.13|TMCC3	1.46652	0.5524	4.95141	6.94695	2.28143	4.22094	6.01253e-05	0.0397344
ENSG00000188396.3|TCTEX1D4	9.95876	3.31597	-1.79983	5.36291	1.7478	4.13699	7.29467e-05	0.0516718			ENSG00000180549.7|FUT7	-1.82684	-0.869347	3.6664	-6.9303	2.23193	-4.21275	6.12697e-05	0.0397344
ENSG00000158428.4|CATIP	4.47113	2.16064	0.0829062	5.33134	1.78127	4.11062	7.75131e-05	0.0516718			ENSG00000198363.18|ASPH	1.66164	0.732604	4.77962	6.85085	2.17684	4.17351	6.7064e-05	0.0413127
ENSG00000273702.1|AC091271.1	4.42948	2.14714	1.92354	5.33043	1.75369	4.10986	7.76493e-05	0.0516718			ENSG00000103365.15|GGA2	1.3972	0.482539	8.02082	6.79763	2.08135	4.14704	7.12784e-05	0.0413127
ENSG00000267858.5|MZF1-AS1	6.74851	2.75457	0.51651	5.31048	1.7447	4.09316	8.06931e-05	0.0520193			ENSG00000185291.11_PAR_Y|IL3RA	1.54331	0.626025	4.71663	6.78297	2.1007	4.13972	7.249e-05	0.0413127
ENSG00000257913.2|DDN-AS1	10.2075	3.35155	3.2961	5.25651	1.55689	4.04789	8.9559e-05	0.0546391			ENSG00000185291.11|IL3RA	1.54331	0.626025	4.71663	6.78297	2.1007	4.13972	7.249e-05	0.0413127
ENSG00000129990.15|SYT5	31.6605	4.98461	-2.16617	5.24032	1.14764	4.03428	9.24098e-05	0.0546391			ENSG00000170458.14|CD14	1.90143	0.927086	6.09597	6.65428	1.94456	4.07502	8.41364e-05	0.045442
ENSG00000261055.1|AL450468.2	21.7534	4.44317	-4.23884	5.23869	0.812118	4.03291	9.27029e-05	0.0546391			ENSG00000145107.15|TM4SF19	1.58616	0.665542	3.0671	6.60087	1.89761	4.04791	8.95559e-05	0.045442
ENSG00000285190.1|AC018754.1	2.67234	1.4181	0.540404	5.20901	1.56182	4.00791	9.81942e-05	0.056268			ENSG00000108691.9|CCL2	3.47871	1.79855	4.78448	6.59481	1.89253	4.04482	9.01945e-05	0.045442
ENSG00000260493.1|AC011773.4	12.9228	3.69185	-2.74545	5.1241	0.999584	3.93614	0.00011584	0.0645857			ENSG00000183019.7|MCEMP1	2.08903	1.06284	4.01765	6.57024	1.86597	4.03229	9.28349e-05	0.045442
ENSG00000276213.1|RF00017	5.04666	2.33533	-0.0315849	5.05662	1.2846	3.87883	0.000132181	0.0717568			ENSG00000172403.11|SYNPO2	-1.99065	-0.993239	0.512078	-6.56995	1.34275	-4.03214	9.28668e-05	0.045442
ENSG00000277324.1|AC093462.1	8.7513	3.1295	0.0806347	5.01078	1.20096	3.83977	0.000144622	0.0764976			ENSG00000102755.12|FLT1	1.80352	0.850815	1.11745	6.55754	1.52621	4.0258	9.42328e-05	0.045442
ENSG00000262370.5|AC108134.3	-4.30656	-2.10653	2.995	-4.98463	1.02848	-3.81743	0.000152254	0.0785214			ENSG00000109084.14|TMEM97	-1.45284	-0.538876	4.20044	-6.48281	1.76687	-3.98744	0.000102934	0.048397
ENSG00000204385.12|SLC44A4	8.7256	3.12525	-2.9156	4.92076	0.744529	3.76273	0.00017269	0.0868885			ENSG00000027869.11|SH2D2A	1.35361	0.436815	7.88006	6.45928	1.68738	3.9753	0.000105852	0.0485549
ENSG00000254813.5|AC123777.1	21.3295	4.41478	-3.80852	4.8919	0.366495	3.73795	0.000182832	0.0898008			ENSG00000146540.15|C7orf50	1.37139	0.455635	6.33552	6.42707	1.67072	3.95863	0.000109993	0.0492535
ENSG00000232723.1|AC013399.1	16.5436	4.0482	-4.40342	4.87539	0.295167	3.72375	0.000188906	0.0898813			ENSG00000026751.17|SLAMF7	-1.33597	-0.417891	9.66341	-6.38146	1.56619	-3.93494	0.000116161	0.0508054
ENSG00000165801.10|ARHGEF40	3.74077	1.90334	1.99908	4.86795	0.889303	3.71736	0.00019171	0.0898813			ENSG00000158050.5|DUSP2	1.39969	0.48511	9.84332	6.32666	1.49807	3.90632	0.000124074	0.0516884
ENSG00000177606.6|JUN	5.1638	2.36843	7.30974	4.85087	0.462354	3.70265	0.000198313	0.0909113			ENSG00000113070.8|HBEGF	1.78125	0.832894	2.80111	6.28884	1.53771	3.88647	0.000129877	0.0516884
ENSG00000272256.1|AC044849.1	6.15739	2.62232	3.57432	4.81002	0.64365	3.66741	0.000215073	0.0939307			ENSG00000169908.12|TM4SF1	2.5006	1.32227	0.652586	6.28483	1.30442	3.88436	0.00013051	0.0516884
ENSG00000159388.6|BTG2	4.79688	2.2621	7.74203	4.80895	0.397769	3.66649	0.00021553	0.0939307			ENSG00000275302.2|CCL4	-1.31117	-0.390857	9.70557	-6.27669	1.44859	-3.88007	0.000131803	0.0516884
ENSG00000167552.14|TUBA1A	2.17057	1.11807	8.37003	4.80193	0.356397	3.66043	0.00021856	0.0939307			ENSG00000143185.4|XCL2	-1.4893	-0.574634	6.0082	-6.27595	1.52443	-3.87969	0.000131921	0.0516884
ENSG00000244682.7|FCGR2C	-3.6556	-1.87011	2.79033	-4.78095	0.655961	-3.64229	0.000227882	0.0943721			ENSG00000113161.16|HMGCR	-1.77017	-0.823886	6.18794	-6.18041	1.37729	-3.82912	0.000148209	0.0566513
ENSG00000276651.1|AC007950.3	4.38956	2.13408	-0.58504	4.76071	0.737799	3.62478	0.000237256	0.0943721			ENSG00000229425.2|AJ009632.2	3.67832	1.87905	-1.70069	6.16729	-0.622711	3.82214	0.000150612	0.0566513
ENSG00000265666.1|RARA-AS1	3.6337	1.86144	1.01412	4.76047	0.719441	3.62457	0.00023737	0.0943721			ENSG00000123342.16|MMP19	2.12305	1.08614	5.37533	6.13285	1.31049	3.80376	0.000157122	0.0579411
ENSG00000114315.4|HES1	35.6492	5.1558	-1.91633	4.75536	0.340248	3.62015	0.000239803	0.0943721			ENSG00000183696.14|UPP1	1.36381	0.447643	6.5773	6.0852	1.25742	3.77823	0.000166638	0.0585516
ENSG00000151491.14|EPS8	2.70148	1.43375	3.05143	4.74983	0.576834	3.61536	0.000242461	0.0943721			ENSG00000168334.9|XIRP1	-2.77659	-1.47331	0.559393	-6.0734	0.655531	-3.77188	0.00016909	0.0585516
ENSG00000279086.1|AC073130.3	4.55647	2.18792	3.11266	4.73423	0.510828	3.60183	0.00025013	0.0950153			ENSG00000135047.15|CTSL	2.4906	1.3165	6.90748	6.06921	1.20654	3.76963	0.00016997	0.0585516
ENSG00000237166.1|LINC01792	3.41826	1.77326	0.232603	4.72787	0.677451	3.59632	0.000253325	0.0950153			ENSG00000135218.19|CD36	1.50893	0.593522	5.01547	6.06325	1.25079	3.76642	0.000171231	0.0585516
											ENSG00000176845.13|METRNL	1.71292	0.776461	5.10974	6.04594	1.25421	3.75709	0.00017495	0.0587552
											ENSG00000110921.14|MVK	-1.72384	-0.78563	2.30152	-5.99777	1.10092	-3.73103	0.000185768	0.0612936
											ENSG00000139428.12|MMAB	-1.37796	-0.462538	4.39151	-5.97873	1.17302	-3.7207	0.00019024	0.0616871
											ENSG00000213694.5|S1PR3	2.81095	1.49106	-1.07561	5.88266	0.128542	3.66823	0.00021467	0.066732
											ENSG00000185245.8|GP1BA	-2.12975	-1.09068	0.188002	-5.87709	0.582604	-3.66517	0.000216186	0.066732
											ENSG00000163739.4|CXCL1	1.85808	0.893815	5.38998	5.85049	0.976411	3.65054	0.000223593	0.066732
											ENSG00000137673.9|MMP7	1.61445	0.691042	2.59565	5.83829	1.00447	3.64382	0.000227082	0.066732
											ENSG00000088826.18|SMOX	2.26707	1.18083	1.76345	5.83146	0.90631	3.64005	0.000229061	0.066732
											ENSG00000160752.14|FDPS	-1.29999	-0.378497	7.82521	-5.82973	0.893617	-3.63909	0.000229565	0.066732
											ENSG00000120129.6|DUSP1	1.59108	0.670006	7.13235	5.8168	0.895698	3.63195	0.000233372	0.066732
											ENSG00000070404.10|FSTL3	1.8948	0.922044	2.84193	5.81407	0.963258	3.63044	0.000234185	0.066732
											ENSG00000160932.11|LY6E	-1.31416	-0.394146	7.23957	-5.77257	0.844668	-3.60744	0.00024692	0.0674792
											ENSG00000140450.9|ARRDC4	1.69346	0.759973	3.62952	5.77248	0.929898	3.6074	0.000246947	0.0674792
											ENSG00000162676.12|GFI1	1.33333	0.415034	6.49093	5.77051	0.853238	3.6063	0.000247571	0.0674792
											ENSG00000198142.5|SOWAHC	2.14552	1.10133	1.11391	5.7548	0.648383	3.59756	0.000252601	0.0678667
											ENSG00000099194.6|SCD	-1.64052	-0.714151	5.81815	-5.73884	0.814559	-3.58868	0.000257821	0.0682936
											ENSG00000119917.14|IFIT3	-1.7599	-0.815493	4.40901	-5.59248	0.691759	-3.50647	0.000311553	0.0813803
											ENSG00000255833.2|TIFAB	-3.65168	-1.86856	0.576898	-5.57716	0.125649	-3.49779	0.00031784	0.0818852
											ENSG00000168209.5|DDIT4	1.45808	0.544068	9.18549	5.56507	0.518654	3.49093	0.000322903	0.0820653
											ENSG00000269711.1|AC008763.3	3.82805	1.93661	-0.285188	5.51881	0.0156869	3.4646	0.00034308	0.0851888
											ENSG00000164674.15|SYTL3	1.36472	0.448609	6.80465	5.51622	0.532347	3.46312	0.000344252	0.0851888
											ENSG00000198959.12|TGM2	1.86469	0.898936	3.6905	5.49277	0.541464	3.44973	0.000355035	0.0867163
											ENSG00000111331.13|OAS3	-1.48477	-0.570241	4.00361	-5.4787	0.562813	-3.44167	0.000361684	0.0872076
											ENSG00000125538.11|IL1B	1.70324	0.768278	6.6324	5.41943	0.366258	3.40761	0.000391196	0.0925188
											ENSG00000163735.7|CXCL5	2.09078	1.06404	5.49839	5.41483	0.38161	3.40495	0.000393594	0.0925188
											ENSG00000131355.14|ADGRE3	2.68494	1.42489	0.545577	5.40452	0.335394	3.399	0.000399021	0.0925188
											ENSG00000143162.9|CREG1	1.42496	0.510919	6.34564	5.39634	0.366758	3.39428	0.000403389	0.0925188
											ENSG00000262406.2|MMP12	-2.6475	-1.40463	-1.70699	-5.37829	0.309645	-3.38383	0.000413205	0.0936283
											ENSG00000138061.12|CYP1B1	1.33494	0.416778	7.85576	5.36241	0.280618	3.37464	0.00042205	0.0944941
											ENSG00000026652.14|AGPAT4	1.3914	0.476539	4.14683	5.34213	0.39893	3.36286	0.000433651	0.0957029
											ENSG00000164691.17|TAGAP	-1.24562	-0.316865	8.33603	-5.33532	0.247686	-3.3589	0.000437627	0.0957029
											ENSG00000079459.13|FDFT1	-1.42006	-0.505957	8.48337	-5.31368	0.198101	-3.3463	0.000450509	0.0973877

## Sheet: Fig4C-K
Figure 4C	Fold change DUSP1
	LDL
	1.6419
	1.36212
	1.07907
	1.58973
	1.08021
	1.21913
Mean	1.329
Std. Deviation	0.2463
Std. Error of Mean	0.1006
Figure 4F	% of Cells positive for protrusions				Figure 4G		CD107a		IFNg		TNFa				Figure 4H		IFNg		TNFa				Figure 4I	IFNg				TNFa
	Ctrl	LDL	LDL+Duspinh			Ctrl	LDL	LDL+Duspinh	LDL	LDL+Duspinh	LDL	LDL+Duspinh					LDL	LDL+Duspinh	LDL	LDL+Duspinh				Ctrl	LDL	LDL+Duspinh		Ctrl	LDL	LDL+Duspinh
	35.7143	50	60			1	0.716157	2.02183	0.90625	0.3125						1	0.849731	0.850538	0.985028	1.14332				1	1.02811	1.34723		1	2.21914	1.39959
	66.6667	30	41.1765			1	0.663043	2.67935	0.764706	0.588235	0.714286	5.47619				1	0.659415	0.665837	0.762694	0.861437				1	0.724471	0.572362		1	0.97942	0.039968
	27.7778	30	55.5556			1	0.740385	2.02885	0.574468	0.425532	0.409091	2.54545				1	0.889941	0.895556	0.699488	1.00765				1	0.82645	0.570382		1	0.737135	0.739694
	55.5556	33.3333	66.6667			1	0.676328	3.63285	0.875	0.6875	0.676471	3.94118				1	0.67327	0.671959	0.884436	1.01579				1	0.965936	1.09429		1	3.00008	1.18099
	58.3333	44.4444	100			1	0.953374	1.12761	0.517426	0.790885	0.295503	1.34261				1	0.902352	0.838334	0.399324	1.10955				1	1.07177	0.798298		1	1.23114	2.11404
			50			1	0.925267	0.964413	0.757282	0.980583	0.74607	1.03507				1	0.889941	0.887612	0.873397	1.2246				1	0.673617	1.23114		1	0.343885	0.218393
						1	0.83964	1.10991	0.990453	0.48926	0.919355	1.58065				1	0.873332	0.864589	0.927465	1.05706				1	0.913831	1.20581		1	1.37554	1.72907
	50	45.4545	35			1	0.936416	1.01012	0.772908	1.0239	0.495727	0.80057				1	0.838841	0.83795	0.475258	0.681167
	53.3333	69.2308	62.5			1	0.708571	4.7	0.497354	1.22487	0.58427	4.29775				1	0.707038	0.706628	0.787625	0.854578			Mean		0.8863	0.9742			1.412	1.06
	40	35	57.1429																				Std. Deviation		0.1509	0.3237			0.912	0.7681
	60	47.0588	42.8571		Mean		0.7955	2.142	0.7395	0.7248	0.6051	2.627			Mean		0.8093	0.8021	0.755	0.995			Std. Error of Mean		0.05703	0.1224			0.3447	0.2903
	42.8571	43.75	53.8462		Std. Deviation		0.1184	1.315	0.1755	0.305	0.2008	1.743			Std. Deviation		0.09981	0.09322	0.2007	0.1689
	61.5385	56.25	72.7273		Std. Error of Mean		0.03948	0.4385	0.0585	0.1017	0.071	0.6161			Std. Error of Mean		0.03327	0.03107	0.06692	0.05631
	66.6667	33.3333	66.6667
	68	25	75
	50	37.5	62.5		Figure 4J	% positive NK cells fold change to NK92ctr				Figure 4K	SN cytokine presence
	57.1429	57.1429	80			NK92-Dusp1					IFNg			TNFa
	70	40	37.5			CD107a	IFNg	TNFa			NK92ctr	NK92-Dusp1		NK92ctr	NK92-Dusp1
	61.5385	46.1538	50			0.617284	0.887597	0.758621			264.571	78.8571		361.714	330.286
	57.1429	40	45.4545			0.666667	0.681159	0.942857			378.857	77.4286		353.143	314.571
	25	50	57.1429			0.688276	1.11735	0.554054			344.571	93.1429		364.571	330.286
	66.6667	33.3333	33.3333			0.80791	1.43421	0.730769			297.429	76		360.286	314.571
	50		33.3333			0.660465	1.11864	0.942857			254.571	87.4286		366	316
						0.738255	0.915493	0.554054			268.857	88.8571		371.714	320.286
	66.6667	100	40
	100	60	25
	80	57.1429	0		Mean	0.6965	1.026	0.7472		Mean	301.5	83.62		362.9	321
	60	50	66.6667		Std. Deviation	0.06736	0.2584	0.1741		Std. Deviation	49.97	7.095		6.222	7.491
	87.5	25	50		Std. Error of Mean	0.0275	0.1055	0.07108		Std. Error of Mean	20.4	2.897		2.54	3.058
	80	37.5	60
	85.7143	41.1765	66.6667
	83.3333	55.5556	60
	50	25	55.5556
	90	30.7692	57.1429
	50	25	41.6667
	75	40	50
	33.3333	75	47.0588
	33.3333	42.8571	66.6667
	66.6667	66.6667	50
	61.5385	68.75	58.3333
	100	66.6667	75
	90.9091		70
Mean	62	46.33	54.45
Std. Deviation	19.08	16.46	17.14
Std. Error of Mean	3.055	2.707	2.711

## Sheet: Fig.5AB
uniprotswissprot	score	ensembl_gene_id	external_gene_name	entrezgene_id						ONTOLOGY	ID	Description	GeneRatio	BgRatio	pvalue	p.adjust	qvalue	geneID
O00154	7.36893	ENSG00000097021	ACOT7	11332					GO:0009615	BP	GO:0009615	response to virus	1945-08-01	359/18862	1.86e-06	0.00167322	0.00136655	IFIT3/CLU/CCL5/MX1/PML/NMI/APOBEC3G/SAMHD1
O00499	11.5031	ENSG00000136717	BIN1	274					GO:0042119	BP	GO:0042119	neutrophil activation	1945-09-01	500/18862	2.28e-06	0.00167322	0.00136655	S100A8/S100A9/CCL5/CTSS/CHI3L1/GYG1/OSTF1/FAF2/PSMB7
O14879	2.9439	ENSG00000119917	IFIT3	3437					GO:0002544	BP	GO:0002544	chronic inflammatory response	1945-03-01	19/18862	1.2e-05	0.00505639	0.00412966	S100A8/S100A9/CCL5
O43566	3.52722	ENSG00000169220	RGS14	10636					GO:0043312	BP	GO:0043312	neutrophil degranulation	1945-08-01	485/18862	1.68e-05	0.00505639	0.00412966	S100A8/S100A9/CTSS/CHI3L1/GYG1/OSTF1/FAF2/PSMB7
P05109	13.0567	ENSG00000143546	S100A8	6279					GO:0002283	BP	GO:0002283	neutrophil activation involved in immune response	1945-08-01	488/18862	1.76e-05	0.00505639	0.00412966	S100A8/S100A9/CTSS/CHI3L1/GYG1/OSTF1/FAF2/PSMB7
P06702	11.2978	ENSG00000163220	S100A9	6280					GO:0002446	BP	GO:0002446	neutrophil mediated immunity	1945-08-01	499/18862	2.07e-05	0.00505639	0.00412966	S100A8/S100A9/CTSS/CHI3L1/GYG1/OSTF1/FAF2/PSMB7
P08133	9.8058	ENSG00000197043	ANXA6	309					GO:0048525	BP	GO:0048525	negative regulation of viral process	1945-04-01	89/18862	5.95e-05	0.0124823	0.0101946	CCL5/MX1/PML/APOBEC3G
P10144	3.75787	ENSG00000100453	GZMB	3002					GO:0007009	BP	GO:0007009	plasma membrane organization	1945-04-01	115/18862	0.000161093	0.0295606	0.0241427	BIN1/S100A9/ANXA6/CLU
P10644	4.4082	ENSG00000108946	PRKAR1A	5573					GO:0045071	BP	GO:0045071	negative regulation of viral genome replication	1945-03-01	54/18862	0.000289068	0.0471502	0.0385086	CCL5/MX1/APOBEC3G
P10909	3.41265	ENSG00000120885	CLU	1191					GO:0051607	BP	GO:0051607	defense response to virus	1945-05-01	260/18862	0.000372899	0.0482091	0.0393734	IFIT3/MX1/PML/APOBEC3G/SAMHD1
P13501	4.58304	ENSG00000274233	CCL5	6352					GO:0140546	BP	GO:0140546	defense response to symbiont	1945-05-01	260/18862	0.000372899	0.0482091	0.0393734	IFIT3/MX1/PML/APOBEC3G/SAMHD1
P13501	4.58304	ENSG00000271503	CCL5	6352					GO:1903900	BP	GO:1903900	regulation of viral life cycle	1945-04-01	148/18862	0.000422305	0.0482091	0.0393734	CCL5/MX1/PML/APOBEC3G
P15104	9.61015	ENSG00000135821	GLUL	2752					GO:0070486	BP	GO:0070486	leukocyte aggregation	1945-02-01	13/18862	0.00042692	0.0482091	0.0393734	S100A8/S100A9
P18510	10.834	ENSG00000136689	IL1RN	3557					GO:0002224	BP	GO:0002224	toll-like receptor signaling pathway	1945-04-01	157/18862	0.000527753	0.0521165	0.0425647	S100A8/S100A9/CTSS/NMI
P20591	6.43091	ENSG00000157601	MX1	4599					GO:0009200	BP	GO:0009200	deoxyribonucleoside triphosphate metabolic process	1945-02-01	16/18862	0.000653814	0.0521165	0.0425647	CMPK2/SAMHD1
P21127	3.11419	ENSG00000248333	CDK11B	984					GO:0017014	BP	GO:0017014	protein nitrosylation	1945-02-01	16/18862	0.000653814	0.0521165	0.0425647	S100A8/S100A9
P25774	1.93938	ENSG00000163131	CTSS	1520					GO:0018119	BP	GO:0018119	peptidyl-cysteine S-nitrosylation	1945-02-01	16/18862	0.000653814	0.0521165	0.0425647	S100A8/S100A9
P28838	12.3391	ENSG00000002549	LAP3	51056					GO:0051238	BP	GO:0051238	sequestering of metal ion	1945-02-01	16/18862	0.000653814	0.0521165	0.0425647	S100A8/S100A9
P28906	2.62826	ENSG00000174059	CD34	947					GO:0048708	BP	GO:0048708	astrocyte differentiation	1945-03-01	72/18862	0.000674533	0.0521165	0.0425647	BIN1/S100A8/S100A9
P29218	2.85154	ENSG00000133731	IMPA1	3612					GO:0001960	BP	GO:0001960	negative regulation of cytokine-mediated signaling pathway	1945-03-01	76/18862	0.000789826	0.0579732	0.047348	CCL5/IL1RN/SAMHD1
P29590	8.45099	ENSG00000140464	PML	5371					GO:0002523	BP	GO:0002523	leukocyte migration involved in inflammatory response	1945-02-01	18/18862	0.000831087	0.0580969	0.047449	S100A8/S100A9
P30044	11.2112	ENSG00000126432	PRDX5	25824					GO:0071347	BP	GO:0071347	cellular response to interleukin-1	1945-04-01	180/18862	0.000880592	0.0587595	0.0479901	CCL5/IL1RN/CHI3L1/PSMB7
P36222	10.4066	ENSG00000133048	CHI3L1	1116					GO:0060761	BP	GO:0060761	negative regulation of response to cytokine stimulus	1945-03-01	81/18862	0.00095064	0.0599147	0.0489336	CCL5/IL1RN/SAMHD1
P43490	11.4345	ENSG00000105835	NAMPT	10135					GO:0050792	BP	GO:0050792	regulation of viral process	1945-04-01	186/18862	0.000994716	0.0599147	0.0489336	CCL5/MX1/PML/APOBEC3G
P46976	4.61847	ENSG00000163754	GYG1	2992					GO:0045069	BP	GO:0045069	regulation of viral genome replication	1945-03-01	83/18862	0.00102035	0.0599147	0.0489336	CCL5/MX1/APOBEC3G
P50336	1.1909	ENSG00000143224	PPOX	5498					GO:0006919	BP	GO:0006919	activation of cysteine-type endopeptidase activity involved in apoptotic process	1945-03-01	87/18862	0.00116928	0.0634654	0.0518336	S100A8/S100A9/PML
P50502	6.01188	ENSG00000100380	ST13	6767					GO:0043903	BP	GO:0043903	regulation of biological process involved in symbiotic interaction	1945-04-01	197/18862	0.00123038	0.0634654	0.0518336	CCL5/MX1/PML/APOBEC3G
P52209	4.54812	ENSG00000142657	PGD	5226					GO:1901136	BP	GO:1901136	carbohydrate derivative catabolic process	1945-04-01	198/18862	0.00125357	0.0634654	0.0518336	ACOT7/CHI3L1/APOBEC3G/SAMHD1
P52788	11.7805	ENSG00000102172	SMS	6611					GO:0019058	BP	GO:0019058	viral life cycle	1945-05-01	348/18862	0.00138502	0.0634654	0.0518336	CCL5/MX1/PML/NUP54/APOBEC3G
Q09666	11.0499	ENSG00000124942	AHNAK	79026					GO:0043281	BP	GO:0043281	regulation of cysteine-type endopeptidase activity involved in apoptotic process	1945-04-01	205/18862	0.00142463	0.0634654	0.0518336	S100A8/S100A9/PML/PRDX5
Q13287	6.26969	ENSG00000123609	NMI	9111					GO:0070555	BP	GO:0070555	response to interleukin-1	1945-04-01	206/18862	0.00145033	0.0634654	0.0518336	CCL5/IL1RN/CHI3L1/PSMB7
Q14511	4.43315	ENSG00000111859	NEDD9	4739					GO:0002221	BP	GO:0002221	pattern recognition receptor signaling pathway	1945-04-01	208/18862	0.0015027	0.0634654	0.0518336	S100A8/S100A9/CTSS/NMI
Q14765	5.87047	ENSG00000138378	STAT4	6775					GO:0060337	BP	GO:0060337	type I interferon signaling pathway	1945-03-01	95/18862	0.00150677	0.0634654	0.0518336	IFIT3/MX1/SAMHD1
Q15435	10.5605	ENSG00000115685	PPP1R7	5510					GO:0051651	BP	GO:0051651	maintenance of location in cell	1945-04-01	209/18862	0.00152937	0.0634654	0.0518336	S100A8/S100A9/ANXA6/PML
Q2KHT3	10.9942	ENSG00000038532	CLEC16A	23274					GO:0071357	BP	GO:0071357	cellular response to type I interferon	1945-03-01	96/18862	0.00155279	0.0634654	0.0518336	IFIT3/MX1/SAMHD1
Q5EBM0	7.95171	ENSG00000134326	CMPK2	129607					GO:0010001	BP	GO:0010001	glial cell differentiation	1945-04-01	210/18862	0.00155637	0.0634654	0.0518336	BIN1/S100A8/S100A9/CLU
Q7Z3B4	2.31269	ENSG00000138750	NUP54	53371					GO:0031349	BP	GO:0031349	positive regulation of defense response	1945-05-01	361/18862	0.00162778	0.0645834	0.0527466	S100A8/S100A9/CCL5/NMI/PSMB7
Q8WYJ6	3.81532	ENSG00000180096	SEPTIN1	1731					GO:0034340	BP	GO:0034340	response to type I interferon	1945-03-01	101/18862	0.00179615	0.069388	0.0566707	IFIT3/MX1/SAMHD1
Q92882	7.20298	ENSG00000134996	OSTF1	26578					GO:0030593	BP	GO:0030593	neutrophil chemotaxis	1945-03-01	103/18862	0.00189978	0.0715095	0.0584034	S100A8/S100A9/CCL5
Q96CS3	11.9195	ENSG00000113194	FAF2	23197					GO:2000116	BP	GO:2000116	regulation of cysteine-type endopeptidase activity	1945-04-01	230/18862	0.00216883	0.0776568	0.063424	S100A8/S100A9/PML/PRDX5
Q99436	3.17884	ENSG00000136930	PSMB7	5695					GO:1902430	BP	GO:1902430	negative regulation of amyloid-beta formation	1945-02-01	29/18862	0.00216889	0.0776568	0.063424	BIN1/CLU
Q9BUH6	4.81394	ENSG00000148362	PAXX	286257					GO:0007041	BP	GO:0007041	lysosomal transport	1945-03-01	111/18862	0.00235137	0.0818987	0.0668885	BIN1/CLU/CLEC16A
Q9HC16	6.77893	ENSG00000239713	APOBEC3G	60489					GO:0021782	BP	GO:0021782	glial cell development	1945-03-01	112/18862	0.00241209	0.0818987	0.0668885	S100A8/S100A9/CLU
Q9P1F3	1.72464	ENSG00000146386	ABRACL	58527					GO:0051924	BP	GO:0051924	regulation of calcium ion transport	1945-04-01	238/18862	0.00245473	0.0818987	0.0668885	BIN1/CCL5/PML/AHNAK
Q9UI08	6.15044	ENSG00000196405	EVL	51466					GO:0006816	BP	GO:0006816	calcium ion transport	1945-05-01	409/18862	0.00280132	0.0876525	0.0715877	BIN1/ANXA6/CCL5/PML/AHNAK
Q9Y3Z3	7.17167	ENSG00000101347	SAMHD1	25939					GO:1902992	BP	GO:1902992	negative regulation of amyloid precursor protein catabolic process	1945-02-01	33/18862	0.00280359	0.0876525	0.0715877	BIN1/CLU
									GO:0010959	BP	GO:0010959	regulation of metal ion transport	1945-04-01	247/18862	0.00280631	0.0876525	0.0715877	BIN1/CCL5/PML/AHNAK
									GO:0002831	BP	GO:0002831	regulation of response to biotic stimulus	1945-05-01	420/18862	0.00313949	0.0914987	0.074729	CCL5/NMI/PSMB7/APOBEC3G/SAMHD1
									GO:1990266	BP	GO:1990266	neutrophil migration	1945-03-01	123/18862	0.00314477	0.0914987	0.074729	S100A8/S100A9/CCL5
									GO:0006997	BP	GO:0006997	nucleus organization	1945-03-01	124/18862	0.00321741	0.0914987	0.074729	BIN1/PML/NUP54
									GO:0071621	BP	GO:0071621	granulocyte chemotaxis	1945-03-01	124/18862	0.00321741	0.0914987	0.074729	S100A8/S100A9/CCL5
									GO:0009394	BP	GO:0009394	2'-deoxyribonucleotide metabolic process	1945-02-01	36/18862	0.00333003	0.0914987	0.074729	CMPK2/SAMHD1
									GO:0052548	BP	GO:0052548	regulation of endopeptidase activity	1945-05-01	426/18862	0.00333594	0.0914987	0.074729	BIN1/S100A8/S100A9/PML/PRDX5
									GO:2001235	BP	GO:2001235	positive regulation of apoptotic signaling pathway	1945-03-01	126/18862	0.00336575	0.0914987	0.074729	S100A8/S100A9/PML
									GO:0019079	BP	GO:0019079	viral genome replication	1945-03-01	129/18862	0.00359605	0.0954114	0.0779245	CCL5/MX1/APOBEC3G
									GO:0006882	BP	GO:0006882	cellular zinc ion homeostasis	1945-02-01	38/18862	0.00370467	0.0954114	0.0779245	S100A8/S100A9
									GO:0019692	BP	GO:0019692	deoxyribose phosphate metabolic process	1945-02-01	38/18862	0.00370467	0.0954114	0.0779245	CMPK2/SAMHD1
									GO:0050832	BP	GO:0050832	defense response to fungus	1945-02-01	39/18862	0.00389901	0.0970306	0.079247	S100A8/S100A9
									GO:0050729	BP	GO:0050729	positive regulation of inflammatory response	1945-03-01	133/18862	0.0039178	0.0970306	0.079247	S100A8/S100A9/NMI
									GO:0043280	BP	GO:0043280	positive regulation of cysteine-type endopeptidase activity involved in apoptotic process	1945-03-01	135/18862	0.00408505	0.0970306	0.079247	S100A8/S100A9/PML
									GO:0009262	BP	GO:0009262	deoxyribonucleotide metabolic process	1945-02-01	40/18862	0.00409802	0.0970306	0.079247	CMPK2/SAMHD1
									GO:0055069	BP	GO:0055069	zinc ion homeostasis	1945-02-01	40/18862	0.00409802	0.0970306	0.079247	S100A8/S100A9
									GO:0052547	BP	GO:0052547	regulation of peptidase activity	1945-05-01	455/18862	0.00441273	0.101403	0.0828184	BIN1/S100A8/S100A9/PML/PRDX5
									GO:0014002	BP	GO:0014002	astrocyte development	1945-02-01	42/18862	0.00450993	0.101403	0.0828184	S100A8/S100A9
									GO:0042063	BP	GO:0042063	gliogenesis	1945-04-01	283/18862	0.00455901	0.101403	0.0828184	BIN1/S100A8/S100A9/CLU
									GO:0097193	BP	GO:0097193	intrinsic apoptotic signaling pathway	1945-04-01	283/18862	0.00455901	0.101403	0.0828184	S100A8/S100A9/CLU/PML
									GO:0019730	BP	GO:0019730	antimicrobial humoral response	1945-03-01	142/18862	0.00470447	0.103077	0.0841853	S100A8/S100A9/CLU
									GO:0097530	BP	GO:0097530	granulocyte migration	1945-03-01	148/18862	0.00527833	0.113821	0.0929604	S100A8/S100A9/CCL5
									GO:0006195	BP	GO:0006195	purine nucleotide catabolic process	1945-02-01	46/18862	0.00538866	0.113821	0.0929604	ACOT7/SAMHD1
									GO:0072503	BP	GO:0072503	cellular divalent inorganic cation homeostasis	1945-05-01	480/18862	0.00552397	0.113821	0.0929604	S100A8/S100A9/ANXA6/CCL5/PML
									GO:2001056	BP	GO:2001056	positive regulation of cysteine-type endopeptidase activity	1945-03-01	151/18862	0.00558039	0.113821	0.0929604	S100A8/S100A9/PML
									GO:0007034	BP	GO:0007034	vacuolar transport	1945-03-01	153/18862	0.00578743	0.113821	0.0929604	BIN1/CLU/CLEC16A
									GO:0030001	BP	GO:0030001	metal ion transport	1945-05-01	486/18862	0.00581774	0.113821	0.0929604	BIN1/ANXA6/CCL5/PML/AHNAK
									GO:0018198	BP	GO:0018198	peptidyl-cysteine modification	1945-02-01	48/18862	0.00585514	0.113821	0.0929604	S100A8/S100A9
									GO:1902003	BP	GO:1902003	regulation of amyloid-beta formation	1945-02-01	48/18862	0.00585514	0.113821	0.0929604	BIN1/CLU
									GO:0046434	BP	GO:0046434	organophosphate catabolic process	1945-03-01	154/18862	0.00589266	0.113821	0.0929604	ACOT7/IMPA1/SAMHD1
									GO:0045744	BP	GO:0045744	negative regulation of G protein-coupled receptor signaling pathway	1945-02-01	50/18862	0.00633946	0.118816	0.0970397	RGS14/CCL5
									GO:0051092	BP	GO:0051092	positive regulation of NF-kappaB transcription factor activity	1945-03-01	159/18862	0.00643607	0.118816	0.0970397	S100A8/S100A9/CLU
									GO:0072507	BP	GO:0072507	divalent inorganic cation homeostasis	1945-05-01	499/18862	0.00649202	0.118816	0.0970397	S100A8/S100A9/ANXA6/CCL5/PML
									GO:2001242	BP	GO:2001242	regulation of intrinsic apoptotic signaling pathway	1945-03-01	160/18862	0.00654822	0.118816	0.0970397	S100A8/S100A9/CLU
									GO:0072523	BP	GO:0072523	purine-containing compound catabolic process	1945-02-01	51/18862	0.00658826	0.118816	0.0970397	ACOT7/SAMHD1
									GO:0045088	BP	GO:0045088	regulation of innate immune response	1945-04-01	315/18862	0.00663687	0.118816	0.0970397	CCL5/NMI/PSMB7/SAMHD1
									GO:0051235	BP	GO:0051235	maintenance of location	1945-04-01	319/18862	0.00693421	0.122604	0.100134	S100A8/S100A9/ANXA6/PML
									GO:0008333	BP	GO:0008333	endosome to lysosome transport	1945-02-01	53/18862	0.00709902	0.122604	0.100134	BIN1/CLEC16A
									GO:0009620	BP	GO:0009620	response to fungus	1945-02-01	53/18862	0.00709902	0.122604	0.100134	S100A8/S100A9
									GO:0007259	BP	GO:0007259	receptor signaling pathway via JAK-STAT	1945-03-01	166/18862	0.00724571	0.123683	0.101014	CCL5/NMI/STAT4
									GO:0032496	BP	GO:0032496	response to lipopolysaccharide	1945-04-01	326/18862	0.00747564	0.126141	0.103022	S100A8/S100A9/CCL5/CMPK2
									GO:1902991	BP	GO:1902991	regulation of amyloid precursor protein catabolic process	1945-02-01	55/18862	0.0076272	0.127236	0.103916	BIN1/CLU
									GO:0051289	BP	GO:0051289	protein homotetramerization	1945-02-01	56/18862	0.00789776	0.130269	0.106393	EVL/SAMHD1
									GO:0034205	BP	GO:0034205	amyloid-beta formation	1945-02-01	57/18862	0.00817261	0.132474	0.108195	BIN1/CLU
									GO:0045765	BP	GO:0045765	regulation of angiogenesis	1945-04-01	335/18862	0.00821197	0.132474	0.108195	GLUL/CD34/PML/CHI3L1
									GO:0097696	BP	GO:0097696	receptor signaling pathway via STAT	1945-03-01	175/18862	0.00837193	0.133574	0.109093	CCL5/NMI/STAT4
									GO:0001959	BP	GO:0001959	regulation of cytokine-mediated signaling pathway	1945-03-01	177/18862	0.0086354	0.133574	0.109093	CCL5/IL1RN/SAMHD1
									GO:0071346	BP	GO:0071346	cellular response to interferon-gamma	1945-03-01	177/18862	0.0086354	0.133574	0.109093	CCL5/PML/NMI
									GO:1901342	BP	GO:1901342	regulation of vasculature development	1945-04-01	341/18862	0.00872852	0.133574	0.109093	GLUL/CD34/PML/CHI3L1
									GO:0045428	BP	GO:0045428	regulation of nitric oxide biosynthetic process	1945-02-01	59/18862	0.0087351	0.133574	0.109093	CLU/CD34
									GO:0061098	BP	GO:0061098	positive regulation of protein tyrosine kinase activity	1945-02-01	60/18862	0.0090227	0.134677	0.109993	CCL5/NEDD9
									GO:2001244	BP	GO:2001244	positive regulation of intrinsic apoptotic signaling pathway	1945-02-01	60/18862	0.0090227	0.134677	0.109993	S100A8/S100A9
									GO:0002237	BP	GO:0002237	response to molecule of bacterial origin	1945-04-01	346/18862	0.00917496	0.134677	0.109993	S100A8/S100A9/CCL5/CMPK2
									GO:0080164	BP	GO:0080164	regulation of nitric oxide metabolic process	1945-02-01	61/18862	0.0093145	0.134677	0.109993	CLU/CD34
									GO:0010950	BP	GO:0010950	positive regulation of endopeptidase activity	1945-03-01	182/18862	0.00931534	0.134677	0.109993	S100A8/S100A9/PML
									GO:2001233	BP	GO:2001233	regulation of apoptotic signaling pathway	1945-04-01	348/18862	0.00935765	0.134677	0.109993	S100A8/S100A9/CLU/PML
									GO:0038061	BP	GO:0038061	NIK/NF-kappaB signaling	1945-03-01	185/18862	0.00973797	0.13879	0.113353	CHI3L1/NMI/PSMB7
									GO:0061077	BP	GO:0061077	chaperone-mediated protein folding	1945-02-01	63/18862	0.00991064	0.139892	0.114253	CLU/ST13
									GO:0060759	BP	GO:0060759	regulation of response to cytokine stimulus	1945-03-01	189/18862	0.0103187	0.144265	0.117825	CCL5/IL1RN/SAMHD1
									GO:0045824	BP	GO:0045824	negative regulation of innate immune response	1945-02-01	65/18862	0.0105233	0.14567	0.118971	NMI/SAMHD1
									GO:0017038	BP	GO:0017038	protein import	1945-03-01	194/18862	0.0110725	0.14567	0.118971	CLU/PML/NUP54
									GO:0007159	BP	GO:0007159	leukocyte cell-cell adhesion	1945-04-01	366/18862	0.0111098	0.14567	0.118971	S100A8/S100A9/PRKAR1A/CCL5
									GO:0050727	BP	GO:0050727	regulation of inflammatory response	1945-04-01	366/18862	0.0111098	0.14567	0.118971	S100A8/S100A9/CCL5/NMI
									GO:0032922	BP	GO:0032922	circadian regulation of gene expression	1945-02-01	67/18862	0.0111525	0.14567	0.118971	PML/NAMPT
									GO:0042987	BP	GO:0042987	amyloid precursor protein catabolic process	1945-02-01	67/18862	0.0111525	0.14567	0.118971	BIN1/CLU
									GO:0050435	BP	GO:0050435	amyloid-beta metabolic process	1945-02-01	67/18862	0.0111525	0.14567	0.118971	BIN1/CLU
									GO:0045862	BP	GO:0045862	positive regulation of proteolysis	1945-04-01	367/18862	0.011213	0.14567	0.118971	S100A8/S100A9/CLU/PML
									GO:0034341	BP	GO:0034341	response to interferon-gamma	1945-03-01	197/18862	0.0115397	0.148599	0.121364	CCL5/PML/NMI
									GO:0010952	BP	GO:0010952	positive regulation of peptidase activity	1945-03-01	200/18862	0.0120182	0.153415	0.125298	S100A8/S100A9/PML
									GO:1902905	BP	GO:1902905	positive regulation of supramolecular fiber organization	1945-03-01	203/18862	0.0125081	0.158292	0.12928	BIN1/CLU/EVL
									GO:0006809	BP	GO:0006809	nitric oxide biosynthetic process	1945-02-01	73/18862	0.0131367	0.163429	0.133476	CLU/CD34
									GO:0009166	BP	GO:0009166	nucleotide catabolic process	1945-02-01	73/18862	0.0131367	0.163429	0.133476	ACOT7/SAMHD1
									GO:0016051	BP	GO:0016051	carbohydrate biosynthetic process	1945-03-01	209/18862	0.0135219	0.166808	0.136236	IMPA1/GYG1/PGD
									GO:0046209	BP	GO:0046209	nitric oxide metabolic process	1945-02-01	77/18862	0.0145385	0.177855	0.145258	CLU/CD34
									GO:2001057	BP	GO:2001057	reactive nitrogen species metabolic process	1945-02-01	78/18862	0.0148987	0.180755	0.147626	CLU/CD34
									GO:0097529	BP	GO:0097529	myeloid leukocyte migration	1945-03-01	218/18862	0.0151285	0.182039	0.148675	S100A8/S100A9/CCL5
									GO:1900034	BP	GO:1900034	regulation of cellular response to heat	1945-02-01	79/18862	0.0152627	0.18216	0.148774	CD34/NUP54
									GO:0001558	BP	GO:0001558	regulation of cell growth	1945-04-01	406/18862	0.0157316	0.186242	0.152108	S100A8/S100A9/CDK11B/PML
									GO:0045089	BP	GO:0045089	positive regulation of innate immune response	1945-03-01	223/18862	0.016066	0.188679	0.154098	CCL5/NMI/PSMB7
									GO:0030595	BP	GO:0030595	leukocyte chemotaxis	1945-03-01	226/18862	0.0166439	0.19218	0.156958	S100A8/S100A9/CCL5
									GO:0051262	BP	GO:0051262	protein tetramerization	1945-02-01	83/18862	0.0167568	0.19218	0.156958	EVL/SAMHD1
									GO:1901292	BP	GO:1901292	nucleoside phosphate catabolic process	1945-02-01	83/18862	0.0167568	0.19218	0.156958	ACOT7/SAMHD1
									GO:0072527	BP	GO:0072527	pyrimidine-containing compound metabolic process	1945-02-01	85/18862	0.0175264	0.199448	0.162894	CMPK2/APOBEC3G
									GO:0034637	BP	GO:0034637	cellular carbohydrate biosynthetic process	1945-02-01	86/18862	0.0179168	0.202322	0.165241	IMPA1/GYG1
									GO:0034249	BP	GO:0034249	negative regulation of cellular amide metabolic process	1945-03-01	234/18862	0.0182418	0.203479	0.166186	BIN1/GZMB/CLU
									GO:0043161	BP	GO:0043161	proteasome-mediated ubiquitin-dependent protein catabolic process	1945-04-01	425/18862	0.0182965	0.203479	0.166186	CLU/PML/FAF2/PSMB7
									GO:0044282	BP	GO:0044282	small molecule catabolic process	1945-04-01	431/18862	0.0191577	0.208406	0.17021	GLUL/IMPA1/PGD/APOBEC3G
									GO:0009636	BP	GO:0009636	response to toxic substance	1945-03-01	239/18862	0.0192826	0.208406	0.17021	S100A9/CCL5/PRDX5
									GO:0060333	BP	GO:0060333	interferon-gamma-mediated signaling pathway	1945-02-01	91/18862	0.0199236	0.208406	0.17021	PML/NMI
									GO:0061448	BP	GO:0061448	connective tissue development	1945-03-01	243/18862	0.0201386	0.208406	0.17021	ANXA6/CD34/CHI3L1
									GO:0042982	BP	GO:0042982	amyloid precursor protein metabolic process	1945-02-01	94/18862	0.021171	0.208406	0.17021	BIN1/CLU
									GO:0061097	BP	GO:0061097	regulation of protein tyrosine kinase activity	1945-02-01	94/18862	0.021171	0.208406	0.17021	CCL5/NEDD9
									GO:0032602	BP	GO:0032602	chemokine production	1945-02-01	95/18862	0.0215939	0.208406	0.17021	S100A8/S100A9
									GO:0030838	BP	GO:0030838	positive regulation of actin filament polymerization	1945-02-01	97/18862	0.0224502	0.208406	0.17021	BIN1/EVL
									GO:0031334	BP	GO:0031334	positive regulation of protein-containing complex assembly	1945-03-01	254/18862	0.0226001	0.208406	0.17021	BIN1/CLU/EVL
									GO:1903426	BP	GO:1903426	regulation of reactive oxygen species biosynthetic process	1945-02-01	99/18862	0.0233204	0.208406	0.17021	CLU/CD34
									GO:0002833	BP	GO:0002833	positive regulation of response to biotic stimulus	1945-03-01	258/18862	0.0235343	0.208406	0.17021	CCL5/NMI/PSMB7
									GO:0009133	BP	GO:0009133	nucleoside diphosphate biosynthetic process	1945-01-01	10/18862	0.0236086	0.208406	0.17021	CMPK2
									GO:0015937	BP	GO:0015937	coenzyme A biosynthetic process	1945-01-01	10/18862	0.0236086	0.208406	0.17021	ACOT7
									GO:0070099	BP	GO:0070099	regulation of chemokine-mediated signaling pathway	1945-01-01	10/18862	0.0236086	0.208406	0.17021	CCL5
									GO:0070383	BP	GO:0070383	DNA cytosine deamination	1945-01-01	10/18862	0.0236086	0.208406	0.17021	APOBEC3G
									GO:0090527	BP	GO:0090527	actin filament reorganization	1945-01-01	10/18862	0.0236086	0.208406	0.17021	NEDD9
									GO:1902959	BP	GO:1902959	regulation of aspartic-type endopeptidase activity involved in amyloid precursor protein catabolic process	1945-01-01	10/18862	0.0236086	0.208406	0.17021	BIN1
									GO:2000480	BP	GO:2000480	negative regulation of cAMP-dependent protein kinase activity	1945-01-01	10/18862	0.0236086	0.208406	0.17021	PRKAR1A
									GO:2000659	BP	GO:2000659	regulation of interleukin-1-mediated signaling pathway	1945-01-01	10/18862	0.0236086	0.208406	0.17021	IL1RN
									GO:0002832	BP	GO:0002832	negative regulation of response to biotic stimulus	1945-02-01	100/18862	0.0237607	0.208406	0.17021	NMI/SAMHD1
									GO:0008630	BP	GO:0008630	intrinsic apoptotic signaling pathway in response to DNA damage	1945-02-01	100/18862	0.0237607	0.208406	0.17021	CLU/PML
									GO:0042116	BP	GO:0042116	macrophage activation	1945-02-01	102/18862	0.0246516	0.208406	0.17021	CLU/NMI
									GO:0098869	BP	GO:0098869	cellular oxidant detoxification	1945-02-01	102/18862	0.0246516	0.208406	0.17021	S100A9/PRDX5
									GO:0009165	BP	GO:0009165	nucleotide biosynthetic process	1945-03-01	264/18862	0.0249747	0.208406	0.17021	ACOT7/NAMPT/CMPK2
									GO:0070498	BP	GO:0070498	interleukin-1-mediated signaling pathway	1945-02-01	103/18862	0.0251021	0.208406	0.17021	IL1RN/PSMB7
									GO:0016049	BP	GO:0016049	cell growth	1945-04-01	470/18862	0.0253713	0.208406	0.17021	S100A8/S100A9/CDK11B/PML
									GO:0051091	BP	GO:0051091	positive regulation of DNA-binding transcription factor activity	1945-03-01	266/18862	0.0254652	0.208406	0.17021	S100A8/S100A9/CLU
									GO:1901293	BP	GO:1901293	nucleoside phosphate biosynthetic process	1945-03-01	267/18862	0.0257125	0.208406	0.17021	ACOT7/NAMPT/CMPK2
									GO:0001667	BP	GO:0001667	ameboidal-type cell migration	1945-04-01	473/18862	0.0258943	0.208406	0.17021	ANXA6/GLUL/PML/EVL
									GO:0006020	BP	GO:0006020	inositol metabolic process	1945-01-01	11/18862	0.0259392	0.208406	0.17021	IMPA1
									GO:0033632	BP	GO:0033632	regulation of cell-cell adhesion mediated by integrin	1945-01-01	11/18862	0.0259392	0.208406	0.17021	CCL5
									GO:0034115	BP	GO:0034115	negative regulation of heterotypic cell-cell adhesion	1945-01-01	11/18862	0.0259392	0.208406	0.17021	IL1RN
									GO:0035457	BP	GO:0035457	cellular response to interferon-alpha	1945-01-01	11/18862	0.0259392	0.208406	0.17021	IFIT3
									GO:0035747	BP	GO:0035747	natural killer cell chemotaxis	1945-01-01	11/18862	0.0259392	0.208406	0.17021	CCL5
									GO:0046501	BP	GO:0046501	protoporphyrinogen IX metabolic process	1945-01-01	11/18862	0.0259392	0.208406	0.17021	PPOX
									GO:0070142	BP	GO:0070142	synaptic vesicle budding	1945-01-01	11/18862	0.0259392	0.208406	0.17021	MX1
									GO:0070587	BP	GO:0070587	regulation of cell-cell adhesion involved in gastrulation	1945-01-01	11/18862	0.0259392	0.208406	0.17021	IL1RN
									GO:0070757	BP	GO:0070757	interleukin-35-mediated signaling pathway	1945-01-01	11/18862	0.0259392	0.208406	0.17021	STAT4
									GO:0072321	BP	GO:0072321	chaperone-mediated protein transport	1945-01-01	11/18862	0.0259392	0.208406	0.17021	CLU
									GO:0006302	BP	GO:0006302	double-strand break repair	1945-03-01	268/18862	0.025961	0.208406	0.17021	PML/PAXX/SAMHD1
									GO:0071156	BP	GO:0071156	regulation of cell cycle arrest	1945-02-01	108/18862	0.027405	0.208406	0.17021	BIN1/PML
									GO:0010256	BP	GO:0010256	endomembrane system organization	1945-04-01	482/18862	0.0275024	0.208406	0.17021	BIN1/S100A9/ANXA6/CLU
									GO:0010498	BP	GO:0010498	proteasomal protein catabolic process	1945-04-01	483/18862	0.0276847	0.208406	0.17021	CLU/PML/FAF2/PSMB7
									GO:0034504	BP	GO:0034504	protein localization to nucleus	1945-03-01	275/18862	0.0277373	0.208406	0.17021	GLUL/PML/NUP54
									GO:0009141	BP	GO:0009141	nucleoside triphosphate metabolic process	1945-02-01	109/18862	0.0278755	0.208406	0.17021	CMPK2/SAMHD1
									GO:0001778	BP	GO:0001778	plasma membrane repair	1945-01-01	12/18862	0.0282644	0.208406	0.17021	ANXA6
									GO:0006216	BP	GO:0006216	cytidine catabolic process	1945-01-01	12/18862	0.0282644	0.208406	0.17021	APOBEC3G
									GO:0009265	BP	GO:0009265	2'-deoxyribonucleotide biosynthetic process	1945-01-01	12/18862	0.0282644	0.208406	0.17021	CMPK2
									GO:0009972	BP	GO:0009972	cytidine deamination	1945-01-01	12/18862	0.0282644	0.208406	0.17021	APOBEC3G
									GO:0016554	BP	GO:0016554	cytidine to uridine editing	1945-01-01	12/18862	0.0282644	0.208406	0.17021	APOBEC3G
									GO:0046087	BP	GO:0046087	cytidine metabolic process	1945-01-01	12/18862	0.0282644	0.208406	0.17021	APOBEC3G
									GO:0046385	BP	GO:0046385	deoxyribose phosphate biosynthetic process	1945-01-01	12/18862	0.0282644	0.208406	0.17021	CMPK2
									GO:0048711	BP	GO:0048711	positive regulation of astrocyte differentiation	1945-01-01	12/18862	0.0282644	0.208406	0.17021	BIN1
									GO:0061517	BP	GO:0061517	macrophage proliferation	1945-01-01	12/18862	0.0282644	0.208406	0.17021	CLU
									GO:0070586	BP	GO:0070586	cell-cell adhesion involved in gastrulation	1945-01-01	12/18862	0.0282644	0.208406	0.17021	IL1RN
									GO:0098911	BP	GO:0098911	regulation of ventricular cardiac muscle cell action potential	1945-01-01	12/18862	0.0282644	0.208406	0.17021	BIN1
									GO:1902916	BP	GO:1902916	positive regulation of protein polyubiquitination	1945-01-01	12/18862	0.0282644	0.208406	0.17021	NMI
									GO:1903332	BP	GO:1903332	regulation of protein folding	1945-01-01	12/18862	0.0282644	0.208406	0.17021	ST13
									GO:1905245	BP	GO:1905245	regulation of aspartic-type peptidase activity	1945-01-01	12/18862	0.0282644	0.208406	0.17021	BIN1
									GO:1905907	BP	GO:1905907	negative regulation of amyloid fibril formation	1945-01-01	12/18862	0.0282644	0.208406	0.17021	CLU
									GO:2001214	BP	GO:2001214	positive regulation of vasculogenesis	1945-01-01	12/18862	0.0282644	0.208406	0.17021	CD34
									GO:0072593	BP	GO:0072593	reactive oxygen species metabolic process	1945-03-01	281/18862	0.0293105	0.208406	0.17021	CLU/CD34/PRDX5
									GO:0034248	BP	GO:0034248	regulation of cellular amide metabolic process	1945-04-01	494/18862	0.0297385	0.208406	0.17021	BIN1/GZMB/CLU/CCL5
									GO:0006596	BP	GO:0006596	polyamine biosynthetic process	1945-01-01	13/18862	0.0305842	0.208406	0.17021	SMS
									GO:0046348	BP	GO:0046348	amino sugar catabolic process	1945-01-01	13/18862	0.0305842	0.208406	0.17021	CHI3L1
									GO:0046940	BP	GO:0046940	nucleoside monophosphate phosphorylation	1945-01-01	13/18862	0.0305842	0.208406	0.17021	CMPK2
									GO:0070234	BP	GO:0070234	positive regulation of T cell apoptotic process	1945-01-01	13/18862	0.0305842	0.208406	0.17021	CCL5
									GO:1902947	BP	GO:1902947	regulation of tau-protein kinase activity	1945-01-01	13/18862	0.0305842	0.208406	0.17021	CLU
									GO:0034404	BP	GO:0034404	nucleobase-containing small molecule biosynthetic process	1945-02-01	115/18862	0.0307666	0.208406	0.17021	ACOT7/SAMHD1
									GO:0043620	BP	GO:0043620	regulation of DNA-templated transcription in response to stress	1945-02-01	115/18862	0.0307666	0.208406	0.17021	RGS14/PSMB7
									GO:1990748	BP	GO:1990748	cellular detoxification	1945-02-01	115/18862	0.0307666	0.208406	0.17021	S100A9/PRDX5
									GO:0044262	BP	GO:0044262	cellular carbohydrate metabolic process	1945-03-01	288/18862	0.031205	0.208406	0.17021	IMPA1/GYG1/PGD
									GO:0010720	BP	GO:0010720	positive regulation of cell development	1945-03-01	290/18862	0.031758	0.208406	0.17021	BIN1/RGS14/NEDD9
									GO:0003014	BP	GO:0003014	renal system process	1945-02-01	118/18862	0.0322551	0.208406	0.17021	PRKAR1A/CD34
									GO:0008637	BP	GO:0008637	apoptotic mitochondrial changes	1945-02-01	118/18862	0.0322551	0.208406	0.17021	GZMB/CLU
									GO:0046916	BP	GO:0046916	cellular transition metal ion homeostasis	1945-02-01	118/18862	0.0322551	0.208406	0.17021	S100A8/S100A9
									GO:0051258	BP	GO:0051258	protein polymerization	1945-03-01	294/18862	0.0328794	0.208406	0.17021	BIN1/MX1/EVL
									GO:0003413	BP	GO:0003413	chondrocyte differentiation involved in endochondral bone morphogenesis	1945-01-01	14/18862	0.0328986	0.208406	0.17021	ANXA6
									GO:0006999	BP	GO:0006999	nuclear pore organization	1945-01-01	14/18862	0.0328986	0.208406	0.17021	NUP54
									GO:0009143	BP	GO:0009143	nucleoside triphosphate catabolic process	1945-01-01	14/18862	0.0328986	0.208406	0.17021	SAMHD1
									GO:0009151	BP	GO:0009151	purine deoxyribonucleotide metabolic process	1945-01-01	14/18862	0.0328986	0.208406	0.17021	SAMHD1
									GO:0030575	BP	GO:0030575	nuclear body organization	1945-01-01	14/18862	0.0328986	0.208406	0.17021	PML
									GO:0032688	BP	GO:0032688	negative regulation of interferon-beta production	1945-01-01	14/18862	0.0328986	0.208406	0.17021	NMI
									GO:0034356	BP	GO:0034356	NAD biosynthesis via nicotinamide riboside salvage pathway	1945-01-01	14/18862	0.0328986	0.208406	0.17021	NAMPT
									GO:0043922	BP	GO:0043922	negative regulation by host of viral transcription	1945-01-01	14/18862	0.0328986	0.208406	0.17021	CCL5
									GO:0045006	BP	GO:0045006	DNA deamination	1945-01-01	14/18862	0.0328986	0.208406	0.17021	APOBEC3G
									GO:0046131	BP	GO:0046131	pyrimidine ribonucleoside metabolic process	1945-01-01	14/18862	0.0328986	0.208406	0.17021	APOBEC3G
									GO:0046133	BP	GO:0046133	pyrimidine ribonucleoside catabolic process	1945-01-01	14/18862	0.0328986	0.208406	0.17021	APOBEC3G
									GO:0051791	BP	GO:0051791	medium-chain fatty acid metabolic process	1945-01-01	14/18862	0.0328986	0.208406	0.17021	ACOT7
									GO:1900037	BP	GO:1900037	regulation of cellular response to hypoxia	1945-01-01	14/18862	0.0328986	0.208406	0.17021	CD34
									GO:1901096	BP	GO:1901096	regulation of autophagosome maturation	1945-01-01	14/18862	0.0328986	0.208406	0.17021	CLEC16A
									GO:1902187	BP	GO:1902187	negative regulation of viral release from host cell	1945-01-01	14/18862	0.0328986	0.208406	0.17021	PML
									GO:1902570	BP	GO:1902570	protein localization to nucleolus	1945-01-01	14/18862	0.0328986	0.208406	0.17021	GLUL
									GO:0034605	BP	GO:0034605	cellular response to heat	1945-02-01	120/18862	0.033263	0.208406	0.17021	CD34/NUP54
									GO:0034976	BP	GO:0034976	response to endoplasmic reticulum stress	1945-03-01	296/18862	0.0334479	0.208406	0.17021	CLU/PML/FAF2
									GO:0071356	BP	GO:0071356	cellular response to tumor necrosis factor	1945-03-01	296/18862	0.0334479	0.208406	0.17021	CCL5/CHI3L1/PSMB7
									GO:0097237	BP	GO:0097237	cellular response to toxic substance	1945-02-01	122/18862	0.0342832	0.208406	0.17021	S100A9/PRDX5
									GO:0035821	BP	GO:0035821	modulation of process of other organism	1945-02-01	123/18862	0.0347979	0.208406	0.17021	S100A9/CCL5
									GO:1903409	BP	GO:1903409	reactive oxygen species biosynthetic process	1945-02-01	123/18862	0.0347979	0.208406	0.17021	CLU/CD34
									GO:0070372	BP	GO:0070372	regulation of ERK1 and ERK2 cascade	1945-03-01	301/18862	0.0348915	0.208406	0.17021	RGS14/CCL5/CHI3L1
									GO:1901214	BP	GO:1901214	regulation of neuron death	1945-03-01	302/18862	0.0351841	0.208406	0.17021	CLU/CCL5/CD34
									GO:0003417	BP	GO:0003417	growth plate cartilage development	1945-01-01	15/18862	0.0352076	0.208406	0.17021	ANXA6
									GO:0009263	BP	GO:0009263	deoxyribonucleotide biosynthetic process	1945-01-01	15/18862	0.0352076	0.208406	0.17021	CMPK2
									GO:0010820	BP	GO:0010820	positive regulation of T cell chemotaxis	1945-01-01	15/18862	0.0352076	0.208406	0.17021	CCL5
									GO:0015936	BP	GO:0015936	coenzyme A metabolic process	1945-01-01	15/18862	0.0352076	0.208406	0.17021	ACOT7
									GO:0016446	BP	GO:0016446	somatic hypermutation of immunoglobulin genes	1945-01-01	15/18862	0.0352076	0.208406	0.17021	SAMHD1
									GO:0019321	BP	GO:0019321	pentose metabolic process	1945-01-01	15/18862	0.0352076	0.208406	0.17021	PGD
									GO:0042481	BP	GO:0042481	regulation of odontogenesis	1945-01-01	15/18862	0.0352076	0.208406	0.17021	CD34
									GO:0042976	BP	GO:0042976	activation of Janus kinase activity	1945-01-01	15/18862	0.0352076	0.208406	0.17021	CCL5
									GO:0046007	BP	GO:0046007	negative regulation of activated T cell proliferation	1945-01-01	15/18862	0.0352076	0.208406	0.17021	PRKAR1A
									GO:0051770	BP	GO:0051770	positive regulation of nitric-oxide synthase biosynthetic process	1945-01-01	15/18862	0.0352076	0.208406	0.17021	NAMPT
									GO:0060339	BP	GO:0060339	negative regulation of type I interferon-mediated signaling pathway	1945-01-01	15/18862	0.0352076	0.208406	0.17021	SAMHD1
									GO:0072224	BP	GO:0072224	metanephric glomerulus development	1945-01-01	15/18862	0.0352076	0.208406	0.17021	CD34
									GO:0090148	BP	GO:0090148	membrane fission	1945-01-01	15/18862	0.0352076	0.208406	0.17021	MX1
									GO:1902514	BP	GO:1902514	regulation of calcium ion transmembrane transport via high voltage-gated calcium channel	1945-01-01	15/18862	0.0352076	0.208406	0.17021	BIN1
									GO:1905906	BP	GO:1905906	regulation of amyloid fibril formation	1945-01-01	15/18862	0.0352076	0.208406	0.17021	CLU
									GO:0070588	BP	GO:0070588	calcium ion transmembrane transport	1945-03-01	304/18862	0.0357732	0.209378	0.171003	BIN1/ANXA6/AHNAK
									GO:0060326	BP	GO:0060326	cell chemotaxis	1945-03-01	306/18862	0.0363674	0.209378	0.171003	S100A8/S100A9/CCL5
									GO:0002566	BP	GO:0002566	somatic diversification of immune receptors via somatic mutation	1945-01-01	16/18862	0.0375112	0.209378	0.171003	SAMHD1
									GO:0006098	BP	GO:0006098	pentose-phosphate shunt	1945-01-01	16/18862	0.0375112	0.209378	0.171003	PGD
									GO:0006555	BP	GO:0006555	methionine metabolic process	1945-01-01	16/18862	0.0375112	0.209378	0.171003	SMS
									GO:0010819	BP	GO:0010819	regulation of T cell chemotaxis	1945-01-01	16/18862	0.0375112	0.209378	0.171003	CCL5
									GO:0045869	BP	GO:0045869	negative regulation of single stranded viral RNA replication via double stranded DNA intermediate	1945-01-01	16/18862	0.0375112	0.209378	0.171003	APOBEC3G
									GO:0046855	BP	GO:0046855	inositol phosphate dephosphorylation	1945-01-01	16/18862	0.0375112	0.209378	0.171003	IMPA1
									GO:0061684	BP	GO:0061684	chaperone-mediated autophagy	1945-01-01	16/18862	0.0375112	0.209378	0.171003	CLU
									GO:0070230	BP	GO:0070230	positive regulation of lymphocyte apoptotic process	1945-01-01	16/18862	0.0375112	0.209378	0.171003	CCL5
									GO:0072109	BP	GO:0072109	glomerular mesangium development	1945-01-01	16/18862	0.0375112	0.209378	0.171003	CD34
									GO:0090083	BP	GO:0090083	regulation of inclusion body assembly	1945-01-01	16/18862	0.0375112	0.209378	0.171003	CLU
									GO:0097067	BP	GO:0097067	cellular response to thyroid hormone stimulus	1945-01-01	16/18862	0.0375112	0.209378	0.171003	CTSS
									GO:1901569	BP	GO:1901569	fatty acid derivative catabolic process	1945-01-01	16/18862	0.0375112	0.209378	0.171003	ACOT7
									GO:2001212	BP	GO:2001212	regulation of vasculogenesis	1945-01-01	16/18862	0.0375112	0.209378	0.171003	CD34
									GO:0070661	BP	GO:0070661	leukocyte proliferation	1945-03-01	312/18862	0.0381806	0.209463	0.171073	PRKAR1A/CLU/CCL5
									GO:1900180	BP	GO:1900180	regulation of protein localization to nucleus	1945-02-01	130/18862	0.0384845	0.209463	0.171073	GLUL/NUP54
									GO:0006165	BP	GO:0006165	nucleoside diphosphate phosphorylation	1945-02-01	132/18862	0.0395643	0.209463	0.171073	CMPK2/NUP54
									GO:0032273	BP	GO:0032273	positive regulation of protein polymerization	1945-02-01	132/18862	0.0395643	0.209463	0.171073	BIN1/EVL
									GO:0006595	BP	GO:0006595	polyamine metabolic process	1945-01-01	17/18862	0.0398094	0.209463	0.171073	SMS
									GO:0008356	BP	GO:0008356	asymmetric cell division	1945-01-01	17/18862	0.0398094	0.209463	0.171073	RGS14
									GO:0009084	BP	GO:0009084	glutamine family amino acid biosynthetic process	1945-01-01	17/18862	0.0398094	0.209463	0.171073	GLUL
									GO:0010759	BP	GO:0010759	positive regulation of macrophage chemotaxis	1945-01-01	17/18862	0.0398094	0.209463	0.171073	CCL5
									GO:0033631	BP	GO:0033631	cell-cell adhesion mediated by integrin	1945-01-01	17/18862	0.0398094	0.209463	0.171073	CCL5
									GO:0043217	BP	GO:0043217	myelin maintenance	1945-01-01	17/18862	0.0398094	0.209463	0.171073	CLU
									GO:0043649	BP	GO:0043649	dicarboxylic acid catabolic process	1945-01-01	17/18862	0.0398094	0.209463	0.171073	GLUL
									GO:0046838	BP	GO:0046838	phosphorylated carbohydrate dephosphorylation	1945-01-01	17/18862	0.0398094	0.209463	0.171073	IMPA1
									GO:0051447	BP	GO:0051447	negative regulation of meiotic cell cycle	1945-01-01	17/18862	0.0398094	0.209463	0.171073	PRKAR1A
									GO:0061577	BP	GO:0061577	calcium ion transmembrane transport via high voltage-gated calcium channel	1945-01-01	17/18862	0.0398094	0.209463	0.171073	BIN1
									GO:0090201	BP	GO:0090201	negative regulation of release of cytochrome c from mitochondria	1945-01-01	17/18862	0.0398094	0.209463	0.171073	CLU
									GO:1904263	BP	GO:1904263	positive regulation of TORC1 signaling	1945-01-01	17/18862	0.0398094	0.209463	0.171073	CLEC16A
									GO:0046939	BP	GO:0046939	nucleotide phosphorylation	1945-02-01	133/18862	0.0401085	0.210283	0.171743	CMPK2/NUP54
									GO:0034612	BP	GO:0034612	response to tumor necrosis factor	1945-03-01	320/18862	0.0406695	0.211665	0.172871	CCL5/CHI3L1/PSMB7
									GO:0070371	BP	GO:0070371	ERK1 and ERK2 cascade	1945-03-01	320/18862	0.0406695	0.211665	0.172871	RGS14/CCL5/CHI3L1
									GO:0002281	BP	GO:0002281	macrophage activation involved in immune response	1945-01-01	18/18862	0.0421022	0.211665	0.172871	NMI
									GO:0006740	BP	GO:0006740	NADPH regeneration	1945-01-01	18/18862	0.0421022	0.211665	0.172871	PGD
									GO:0007250	BP	GO:0007250	activation of NF-kappaB-inducing kinase activity	1945-01-01	18/18862	0.0421022	0.211665	0.172871	CHI3L1
									GO:0034199	BP	GO:0034199	activation of protein kinase A activity	1945-01-01	18/18862	0.0421022	0.211665	0.172871	PRKAR1A
									GO:0045019	BP	GO:0045019	negative regulation of nitric oxide biosynthetic process	1945-01-01	18/18862	0.0421022	0.211665	0.172871	CD34
									GO:0070269	BP	GO:0070269	pyroptosis	1945-01-01	18/18862	0.0421022	0.211665	0.172871	GZMB
									GO:0071545	BP	GO:0071545	inositol phosphate catabolic process	1945-01-01	18/18862	0.0421022	0.211665	0.172871	IMPA1
									GO:0098884	BP	GO:0098884	postsynaptic neurotransmitter receptor internalization	1945-01-01	18/18862	0.0421022	0.211665	0.172871	MX1
									GO:0140239	BP	GO:0140239	postsynaptic endocytosis	1945-01-01	18/18862	0.0421022	0.211665	0.172871	MX1
									GO:1904406	BP	GO:1904406	negative regulation of nitric oxide metabolic process	1945-01-01	18/18862	0.0421022	0.211665	0.172871	CD34
									GO:0098754	BP	GO:0098754	detoxification	1945-02-01	138/18862	0.0428723	0.2148	0.175432	S100A9/PRDX5
									GO:0032147	BP	GO:0032147	activation of protein kinase activity	1945-03-01	328/18862	0.0432394	0.215903	0.176333	PRKAR1A/CCL5/CHI3L1
									GO:0055076	BP	GO:0055076	transition metal ion homeostasis	1945-02-01	139/18862	0.0434334	0.216137	0.176523	S100A8/S100A9
									GO:0006520	BP	GO:0006520	cellular amino acid metabolic process	1945-03-01	331/18862	0.0442239	0.217214	0.177403	GLUL/SMS/PSMB7
									GO:0009148	BP	GO:0009148	pyrimidine nucleoside triphosphate biosynthetic process	1945-01-01	19/18862	0.0443897	0.217214	0.177403	CMPK2
									GO:0045091	BP	GO:0045091	regulation of single stranded viral RNA replication via double stranded DNA intermediate	1945-01-01	19/18862	0.0443897	0.217214	0.177403	APOBEC3G
									GO:0048245	BP	GO:0048245	eosinophil chemotaxis	1945-01-01	19/18862	0.0443897	0.217214	0.177403	CCL5
									GO:1900221	BP	GO:1900221	regulation of amyloid-beta clearance	1945-01-01	19/18862	0.0443897	0.217214	0.177403	CLU
									GO:0006606	BP	GO:0006606	protein import into nucleus	1945-02-01	143/18862	0.0457056	0.217326	0.177495	PML/NUP54
									GO:0008277	BP	GO:0008277	regulation of G protein-coupled receptor signaling pathway	1945-02-01	144/18862	0.0462805	0.217326	0.177495	RGS14/CCL5
									GO:0006607	BP	GO:0006607	NLS-bearing protein import into nucleus	1945-01-01	20/18862	0.0466718	0.217326	0.177495	NUP54
									GO:0016553	BP	GO:0016553	base conversion or substitution editing	1945-01-01	20/18862	0.0466718	0.217326	0.177495	APOBEC3G
									GO:0039692	BP	GO:0039692	single stranded viral RNA replication via double stranded DNA intermediate	1945-01-01	20/18862	0.0466718	0.217326	0.177495	APOBEC3G
									GO:0043691	BP	GO:0043691	reverse cholesterol transport	1945-01-01	20/18862	0.0466718	0.217326	0.177495	CLU
									GO:0051767	BP	GO:0051767	nitric-oxide synthase biosynthetic process	1945-01-01	20/18862	0.0466718	0.217326	0.177495	NAMPT
									GO:0051769	BP	GO:0051769	regulation of nitric-oxide synthase biosynthetic process	1945-01-01	20/18862	0.0466718	0.217326	0.177495	NAMPT
									GO:0060444	BP	GO:0060444	branching involved in mammary gland duct morphogenesis	1945-01-01	20/18862	0.0466718	0.217326	0.177495	PML
									GO:0070233	BP	GO:0070233	negative regulation of T cell apoptotic process	1945-01-01	20/18862	0.0466718	0.217326	0.177495	CCL5
									GO:0090026	BP	GO:0090026	positive regulation of monocyte chemotaxis	1945-01-01	20/18862	0.0466718	0.217326	0.177495	CCL5
									GO:0097734	BP	GO:0097734	extracellular exosome biogenesis	1945-01-01	20/18862	0.0466718	0.217326	0.177495	CD34
									GO:0140131	BP	GO:0140131	positive regulation of lymphocyte chemotaxis	1945-01-01	20/18862	0.0466718	0.217326	0.177495	CCL5
									GO:1902004	BP	GO:1902004	positive regulation of amyloid-beta formation	1945-01-01	20/18862	0.0466718	0.217326	0.177495	CLU
									GO:0071901	BP	GO:0071901	negative regulation of protein serine/threonine kinase activity	1945-02-01	145/18862	0.046858	0.217326	0.177495	RGS14/PRKAR1A
									GO:1903169	BP	GO:1903169	regulation of calcium ion transmembrane transport	1945-02-01	145/18862	0.046858	0.217326	0.177495	BIN1/AHNAK
									GO:0006913	BP	GO:0006913	nucleocytoplasmic transport	1945-03-01	340/18862	0.0472447	0.217326	0.177495	RGS14/PML/NUP54
									GO:1904062	BP	GO:1904062	regulation of cation transmembrane transport	1945-03-01	340/18862	0.0472447	0.217326	0.177495	BIN1/CTSS/AHNAK
									GO:0070997	BP	GO:0070997	neuron death	1945-03-01	342/18862	0.0479297	0.217326	0.177495	CLU/CCL5/CD34
									GO:0051169	BP	GO:0051169	nuclear transport	1945-03-01	343/18862	0.048274	0.217326	0.177495	RGS14/PML/NUP54
									GO:0022010	BP	GO:0022010	central nervous system myelination	1945-01-01	21/18862	0.0489487	0.217326	0.177495	CLU
									GO:0032291	BP	GO:0032291	axon ensheathment in central nervous system	1945-01-01	21/18862	0.0489487	0.217326	0.177495	CLU
									GO:0033630	BP	GO:0033630	positive regulation of cell adhesion mediated by integrin	1945-01-01	21/18862	0.0489487	0.217326	0.177495	CCL5
									GO:0035455	BP	GO:0035455	response to interferon-alpha	1945-01-01	21/18862	0.0489487	0.217326	0.177495	IFIT3
									GO:0061042	BP	GO:0061042	vascular wound healing	1945-01-01	21/18862	0.0489487	0.217326	0.177495	CD34
									GO:0071636	BP	GO:0071636	positive regulation of transforming growth factor beta production	1945-01-01	21/18862	0.0489487	0.217326	0.177495	CD34
									GO:2000479	BP	GO:2000479	regulation of cAMP-dependent protein kinase activity	1945-01-01	21/18862	0.0489487	0.217326	0.177495	PRKAR1A
									GO:0045861	BP	GO:0045861	negative regulation of proteolysis	1945-03-01	346/18862	0.0493144	0.217326	0.177495	BIN1/PML/PRDX5
									GO:0050777	BP	GO:0050777	negative regulation of immune response	1945-02-01	150/18862	0.0497855	0.217326	0.177495	NMI/SAMHD1
									GO:0034774	CC	GO:0034774	secretory granule lumen	1944-08-01	322/19520	5.31e-07	3.05e-05	2.46e-05	S100A8/S100A9/CLU/CHI3L1/GYG1/OSTF1/FAF2/PSMB7
									GO:0060205	CC	GO:0060205	cytoplasmic vesicle lumen	1944-08-01	326/19520	5.83e-07	3.05e-05	2.46e-05	S100A8/S100A9/CLU/CHI3L1/GYG1/OSTF1/FAF2/PSMB7
									GO:0031983	CC	GO:0031983	vesicle lumen	1944-08-01	328/19520	6.11e-07	3.05e-05	2.46e-05	S100A8/S100A9/CLU/CHI3L1/GYG1/OSTF1/FAF2/PSMB7
									GO:1904813	CC	GO:1904813	ficolin-1-rich granule lumen	1944-04-01	124/19520	0.000173	0.00648748	0.00523551	CTSS/GYG1/OSTF1/PSMB7
									GO:0101002	CC	GO:0101002	ficolin-1-rich granule	1944-04-01	185/19520	0.000788491	0.0236547	0.0190898	CTSS/GYG1/OSTF1/PSMB7
									GO:0036019	CC	GO:0036019	endolysosome	1944-02-01	24/19520	0.001328	0.0331999	0.0267929	CTSS/CLEC16A
									GO:0005925	CC	GO:0005925	focal adhesion	1944-05-01	416/19520	0.0023527	0.0421479	0.0340141	ANXA6/LAP3/AHNAK/NEDD9/EVL
									GO:0030055	CC	GO:0030055	cell-substrate junction	1944-05-01	423/19520	0.00252887	0.0421479	0.0340141	ANXA6/LAP3/AHNAK/NEDD9/EVL
									GO:0062023	CC	GO:0062023	collagen-containing extracellular matrix	1944-05-01	423/19520	0.00252887	0.0421479	0.0340141	S100A8/S100A9/ANXA6/CLU/CTSS
									GO:0005770	CC	GO:0005770	late endosome	1944-04-01	275/19520	0.0033604	0.0475873	0.0384038	ANXA6/PRKAR1A/CTSS/CLEC16A
									GO:0032994	CC	GO:0032994	protein-lipid complex	1944-02-01	39/19520	0.00348973	0.0475873	0.0384038	BIN1/CLU
									GO:0001772	CC	GO:0001772	immunological synapse	1944-02-01	41/19520	0.00385077	0.0481347	0.0388455	GZMB/PRKAR1A
									GO:0030315	CC	GO:0030315	T-tubule	1944-02-01	51/19520	0.00590267	0.0681077	0.0549641	BIN1/AHNAK
									GO:0005775	CC	GO:0005775	vacuolar lumen	1944-03-01	173/19520	0.0069417	0.0743753	0.0600222	CTSS/GYG1/FAF2
									GO:0035861	CC	GO:0035861	site of double-strand break	1944-02-01	69/19520	0.0105861	0.105861	0.0854317	PAXX/SAMHD1
									GO:0090734	CC	GO:0090734	site of DNA damage	1944-02-01	91/19520	0.0179101	0.159937	0.129072	PAXX/SAMHD1
									GO:0043202	CC	GO:0043202	lysosomal lumen	1944-02-01	96/19520	0.0198031	0.159937	0.129072	CTSS/GYG1
									GO:0005952	CC	GO:0005952	cAMP-dependent protein kinase complex	1944-01-01	10/19520	0.0223188	0.159937	0.129072	PRKAR1A
									GO:0097197	CC	GO:0097197	tetraspanin-enriched microdomain	1944-01-01	10/19520	0.0223188	0.159937	0.129072	SAMHD1
									GO:0098843	CC	GO:0098843	postsynaptic endocytic zone	1944-01-01	10/19520	0.0223188	0.159937	0.129072	MX1
									GO:0016605	CC	GO:0016605	PML body	1944-02-01	103/19520	0.0225878	0.159937	0.129072	RGS14/PML
									GO:0019774	CC	GO:0019774	proteasome core complex, beta-subunit complex	1944-01-01	11/19520	0.0245237	0.159937	0.129072	PSMB7
									GO:0044327	CC	GO:0044327	dendritic spine head	1944-01-01	11/19520	0.0245237	0.159937	0.129072	MX1
									GO:0042583	CC	GO:0042583	chromaffin granule	1944-01-01	12/19520	0.0267238	0.166657	0.134495	CLU
									GO:0005940	CC	GO:0005940	septin ring	1944-01-01	14/19520	0.0311094	0.166657	0.134495	SEPTIN1
									GO:0031105	CC	GO:0031105	septin complex	1944-01-01	14/19520	0.0311094	0.166657	0.134495	SEPTIN1
									GO:0032156	CC	GO:0032156	septin cytoskeleton	1944-01-01	14/19520	0.0311094	0.166657	0.134495	SEPTIN1
									GO:0033268	CC	GO:0033268	node of Ranvier	1944-01-01	14/19520	0.0311094	0.166657	0.134495	BIN1
									GO:0036020	CC	GO:0036020	endolysosome membrane	1944-01-01	16/19520	0.0354756	0.177378	0.143147	CLEC16A
									GO:0043194	CC	GO:0043194	axon initial segment	1944-01-01	16/19520	0.0354756	0.177378	0.143147	BIN1
									GO:0042383	CC	GO:0042383	sarcolemma	1944-02-01	134/19520	0.0366769	0.177469	0.14322	BIN1/AHNAK
									GO:0043034	CC	GO:0043034	costamere	1944-01-01	18/19520	0.0398227	0.181012	0.14608	AHNAK
									GO:0097440	CC	GO:0097440	apical dendrite	1944-01-01	18/19520	0.0398227	0.181012	0.14608	CLU
									GO:0005839	CC	GO:0005839	proteasome core complex	1944-01-01	20/19520	0.0441506	0.189217	0.152701	PSMB7
									GO:0097038	CC	GO:0097038	perinuclear endoplasmic reticulum	1944-01-01	20/19520	0.0441506	0.189217	0.152701	CLU
									GO:0050786	MF	GO:0050786	RAGE receptor binding	1944-02-01	10/18337	0.000250146	0.0224124	0.0165028	S100A8/S100A9
									GO:0035325	MF	GO:0035325	Toll-like receptor binding	1944-02-01	12/18337	0.000365763	0.0224124	0.0165028	S100A8/S100A9
									GO:0036041	MF	GO:0036041	long-chain fatty acid binding	1944-02-01	13/18337	0.000431606	0.0224124	0.0165028	S100A8/S100A9
									GO:0030145	MF	GO:0030145	manganese ion binding	1944-03-01	62/18337	0.000441624	0.0224124	0.0165028	LAP3/IMPA1/GYG1
									GO:0048306	MF	GO:0048306	calcium-dependent protein binding	1944-03-01	84/18337	0.00107249	0.043543	0.0320617	S100A8/S100A9/ANXA6
									GO:0051087	MF	GO:0051087	chaperone binding	1944-03-01	101/18337	0.00182332	0.0616889	0.045423	BIN1/CLU/ST13
									GO:0048019	MF	GO:0048019	receptor antagonist activity	1944-02-01	32/18337	0.00266626	0.0773214	0.0569336	CCL5/IL1RN
									GO:0005504	MF	GO:0005504	fatty acid binding	1944-02-01	37/18337	0.00355297	0.0874722	0.0644079	S100A8/S100A9
									GO:0008017	MF	GO:0008017	microtubule binding	1944-04-01	269/18337	0.00387808	0.0874722	0.0644079	RGS14/S100A8/S100A9/MX1
									GO:0030547	MF	GO:0030547	receptor inhibitor activity	1944-02-01	43/18337	0.00477359	0.0887465	0.0653461	CCL5/IL1RN
									GO:0048156	MF	GO:0048156	tau protein binding	1944-02-01	44/18337	0.00499332	0.0887465	0.0653461	BIN1/CLU
									GO:0031625	MF	GO:0031625	ubiquitin protein ligase binding	1944-04-01	293/18337	0.0052461	0.0887465	0.0653461	PRKAR1A/CLU/PML/FAF2
									GO:0044389	MF	GO:0044389	ubiquitin-like protein ligase binding	1944-04-01	312/18337	0.0065352	0.10205	0.0751416	PRKAR1A/CLU/PML/FAF2
									GO:0060090	MF	GO:0060090	molecular adaptor activity	1944-04-01	342/18337	0.00897373	0.126714	0.0933022	RGS14/ST13/SEPTIN1/PAXX
									GO:0015631	MF	GO:0015631	tubulin binding	1944-04-01	368/18337	0.0115164	0.126714	0.0933022	RGS14/S100A8/S100A9/MX1
									GO:0005525	MF	GO:0005525	GTP binding	1944-04-01	376/18337	0.0123833	0.126714	0.0933022	ANXA6/MX1/SEPTIN1/SAMHD1
									GO:0033293	MF	GO:0033293	monocarboxylic acid binding	1944-02-01	71/18337	0.0125908	0.126714	0.0933022	S100A8/S100A9
									GO:0032550	MF	GO:0032550	purine ribonucleoside binding	1944-04-01	381/18337	0.0129459	0.126714	0.0933022	ANXA6/MX1/SEPTIN1/SAMHD1
									GO:0001883	MF	GO:0001883	purine nucleoside binding	1944-04-01	384/18337	0.0132913	0.126714	0.0933022	ANXA6/MX1/SEPTIN1/SAMHD1
									GO:0032549	MF	GO:0032549	ribonucleoside binding	1944-04-01	384/18337	0.0132913	0.126714	0.0933022	ANXA6/MX1/SEPTIN1/SAMHD1
									GO:0004857	MF	GO:0004857	enzyme inhibitor activity	1944-04-01	385/18337	0.0134077	0.126714	0.0933022	BIN1/PRKAR1A/PRDX5/FAF2
									GO:0001882	MF	GO:0001882	nucleoside binding	1944-04-01	390/18337	0.0139996	0.126714	0.0933022	ANXA6/MX1/SEPTIN1/SAMHD1
									GO:0019001	MF	GO:0019001	guanyl nucleotide binding	1944-04-01	398/18337	0.0149809	0.126714	0.0933022	ANXA6/MX1/SEPTIN1/SAMHD1
									GO:0032561	MF	GO:0032561	guanyl ribonucleotide binding	1944-04-01	398/18337	0.0149809	0.126714	0.0933022	ANXA6/MX1/SEPTIN1/SAMHD1
									GO:0016209	MF	GO:0016209	antioxidant activity	1944-02-01	86/18337	0.0181041	0.146072	0.107557	S100A9/PRDX5
									GO:0005125	MF	GO:0005125	cytokine activity	1944-03-01	235/18337	0.0187088	0.146072	0.107557	CCL5/IL1RN/NAMPT
									GO:0005522	MF	GO:0005522	profilin binding	1944-01-01	10/18337	0.0237435	0.148289	0.109189	EVL
									GO:0008603	MF	GO:0008603	cAMP-dependent protein kinase regulator activity	1944-01-01	10/18337	0.0237435	0.148289	0.109189	PRKAR1A
									GO:0016634	MF	GO:0016634	oxidoreductase activity, acting on the CH-CH group of donors, oxygen as acceptor	1944-01-01	10/18337	0.0237435	0.148289	0.109189	PPOX
									GO:0035374	MF	GO:0035374	chondroitin sulfate binding	1944-01-01	10/18337	0.0237435	0.148289	0.109189	ANXA6
									GO:1901681	MF	GO:1901681	sulfur compound binding	1944-03-01	260/18337	0.0243451	0.148289	0.109189	ACOT7/ANXA6/CD34
									GO:0032182	MF	GO:0032182	ubiquitin-like protein binding	1944-02-01	101/18337	0.0244548	0.148289	0.109189	PML/FAF2
									GO:0035251	MF	GO:0035251	UDP-glucosyltransferase activity	1944-01-01	11/18337	0.0260873	0.148289	0.109189	GYG1
									GO:0097493	MF	GO:0097493	structural molecule activity conferring elasticity	1944-01-01	11/18337	0.0260873	0.148289	0.109189	AHNAK
									GO:0004126	MF	GO:0004126	cytidine deaminase activity	1944-01-01	12/18337	0.0284257	0.148289	0.109189	APOBEC3G
									GO:0016004	MF	GO:0016004	phospholipase activator activity	1944-01-01	12/18337	0.0284257	0.148289	0.109189	CCL5
									GO:0043177	MF	GO:0043177	organic acid binding	1944-02-01	114/18337	0.0305871	0.148289	0.109189	S100A8/S100A9
									GO:0034236	MF	GO:0034236	protein kinase A catalytic subunit binding	1944-01-01	13/18337	0.0307585	0.148289	0.109189	PRKAR1A
									GO:0052745	MF	GO:0052745	inositol phosphate phosphatase activity	1944-01-01	13/18337	0.0307585	0.148289	0.109189	IMPA1
									GO:0102991	MF	GO:0102991	myristoyl-CoA hydrolase activity	1944-01-01	13/18337	0.0307585	0.148289	0.109189	ACOT7
									GO:0140035	MF	GO:0140035	ubiquitination-like modification-dependent protein binding	1944-01-01	13/18337	0.0307585	0.148289	0.109189	PML
									GO:0004298	MF	GO:0004298	threonine-type endopeptidase activity	1944-01-01	14/18337	0.0330859	0.148289	0.109189	PSMB7
									GO:0016290	MF	GO:0016290	palmitoyl-CoA hydrolase activity	1944-01-01	14/18337	0.0330859	0.148289	0.109189	ACOT7
									GO:0044548	MF	GO:0044548	S100 protein binding	1944-01-01	14/18337	0.0330859	0.148289	0.109189	AHNAK
									GO:0060229	MF	GO:0060229	lipase activator activity	1944-01-01	14/18337	0.0330859	0.148289	0.109189	CCL5
									GO:0051082	MF	GO:0051082	unfolded protein binding	1944-02-01	120/18337	0.0336025	0.148289	0.109189	CLU/ST13
									GO:0032183	MF	GO:0032183	SUMO binding	1944-01-01	15/18337	0.0354078	0.149745	0.110261	PML
									GO:0032794	MF	GO:0032794	GTPase activating protein binding	1944-01-01	15/18337	0.0354078	0.149745	0.110261	RGS14
									GO:0005092	MF	GO:0005092	GDP-dissociation inhibitor activity	1944-01-01	16/18337	0.0377242	0.150444	0.110775	RGS14
									GO:0031420	MF	GO:0031420	alkali metal ion binding	1944-01-01	16/18337	0.0377242	0.150444	0.110775	IMPA1
									GO:0017124	MF	GO:0017124	SH3 domain binding	1944-02-01	128/18337	0.0377962	0.150444	0.110775	OSTF1/EVL
									GO:0005149	MF	GO:0005149	interleukin-1 receptor binding	1944-01-01	17/18337	0.0400352	0.153486	0.113015	IL1RN
									GO:0003924	MF	GO:0003924	GTPase activity	1944-03-01	322/18337	0.041864	0.153486	0.113015	RGS14/MX1/SEPTIN1
									GO:0004550	MF	GO:0004550	nucleoside diphosphate kinase activity	1944-01-01	18/18337	0.0423408	0.153486	0.113015	CMPK2
									GO:0046527	MF	GO:0046527	glucosyltransferase activity	1944-01-01	18/18337	0.0423408	0.153486	0.113015	GYG1
									GO:0055102	MF	GO:0055102	lipase inhibitor activity	1944-01-01	18/18337	0.0423408	0.153486	0.113015	FAF2
									GO:0030296	MF	GO:0030296	protein tyrosine kinase activator activity	1944-01-01	19/18337	0.044641	0.156244	0.115046	CCL5
									GO:0047617	MF	GO:0047617	acyl-CoA hydrolase activity	1944-01-01	19/18337	0.044641	0.156244	0.115046	ACOT7
									GO:0050145	MF	GO:0050145	nucleoside monophosphate kinase activity	1944-01-01	20/18337	0.0469358	0.161491	0.11891	CMPK2
									GO:0000062	MF	GO:0000062	fatty-acyl-CoA binding	1944-01-01	21/18337	0.0492252	0.163815	0.120621	ACOT7
									GO:0016289	MF	GO:0016289	CoA hydrolase activity	1944-01-01	21/18337	0.0492252	0.163815	0.120621	ACOT7

## Sheet: Fig5C-J
Figure 5C	% positive NK cells fold change to NK92ctr					Figure 5D	Intracellular CD107a expression (fold change of NK92ctr cells)
		NK92-Dusp1						NK92-Dusp1
		LAMP-1						0.658587
		0.37631						0.617827
		0.52304						0.632431
		0.35601						0.687107
								0.56638
	Mean	0.4185						0.637032
	Std. Deviation	0.09114
	Std. Error of Mean	0.05262
							Mean	0.6332
							Std. Deviation	0.04066
							Std. Error of Mean	0.0166
Figure 5F	mRNA expression (fold change of veh ctr)					Figure 5G	Intracell CD107a (fold change of veh ctr)					Figure 5I		VG	EG	OG	All
		LAMP1						LDL	LDL+Dusp1inh				control	1.2	2.93333	1.56667	5.7
		LDL	LDL+Dusp1inh					0.94608	0.977383				LDL	0.407407	1.40741	1.77778	3.59259
		1.20581	1.84038					0.842655	1.00419				LDL/Dusp1 inh	1.25	2.04167	1.39583	4.6875
		0.243164	0.820742					1.1275	1.08898
		0.004456	2.61172					0.722769	0.829659
		0.955945	2.41999					0.638123	0.698498
		1.50004	1.55833					0.850062	1.11683
		1.51572	2.75108					0.810041	0.919932
		1.06807	1.52098					0.903639	1.02881
								0.777962	1.0187
								0.660349	0.801359
	Mean	0.9276	1.932
	Std. Deviation	0.5905	0.698
	Std. Error of Mean	0.2232	0.2638				Mean	0.8279	0.9484
							Std. Deviation	0.1446	0.1344
							Std. Error of Mean	0.04572	0.04249
Figure 5J	mRNA expression (fold change of WO/O average)
		WO/O	W/O
		1	0.635639
		1	0.560847
		1	0.673922
		1	0.523392
		1	0.459026
			0.512379
			0.428475
	Mean	1	0.542
	Std. Deviation	0	0.089
	Std. Error of Mean	0	0.03364

[truncated: 6 more sheets: Fig.6, SFig2, SFig3A-E, SFig3FG, SFig4, SFig5]
